# Supplementary material for: Acetate Metabolism and the Inhibition of Bacterial Growth by Acetate
Source: J Bacteriol. 2019 Jun 10;201(13):e00147-19. doi: 10.1128/JB.00147-19 (PMC6560135; doi:10.1128/JB.00147-19)
Supplement: Supplemental file 1 [file JB.00147-19-sd001.xls]

## Sheet: WT-No acetate
12DGR120tipp	0	1000
12DGR140tipp	0	1000
12DGR141tipp	0	1000
12DGR160tipp	0	1000
12DGR161tipp	0	1000
12DGR180tipp	0	1000
12DGR181tipp	0	1000
12PPDRtex	0	1000
12PPDRtpp	-1000	1000
12PPDStex	-1000	1000
12PPDStpp	-1000	1000
14GLUCANabcpp	0	1000
14GLUCANtexi	0	1000
23CAMPtex	-1000	1000
23CCMPtex	-1000	1000
23CGMPtex	-1000	1000
23CUMPtex	-1000	1000
23DAPPAt2pp	0	1000
23DAPPAtex	-1000	1000
23PDE2pp	0	1000
23PDE4pp	0	1000
23PDE7pp	0	1000
23PDE9pp	0	1000
26DAHtex	-1000	1000
2AGPA120tipp	0	1000
2AGPA140tipp	0	1000
2AGPA141tipp	0	1000
2AGPA160tipp	0	1000
2AGPA161tipp	0	1000
2AGPA180tipp	0	1000
2AGPA181tipp	0	1000
2AGPE120tipp	0	1000
2AGPE140tipp	0	1000
2AGPE141tipp	0	1000
2AGPE160tipp	0	1000
2AGPE161tipp	0	1000
2AGPE180tipp	0	1000
2AGPE181tipp	0	1000
2AGPEAT120	0	1000
2AGPEAT140	0	1000
2AGPEAT141	0	1000
2AGPEAT160	0	1000
2AGPEAT161	0	1000
2AGPEAT180	0	1000
2AGPEAT181	0	1000
2AGPG120tipp	0	1000
2AGPG140tipp	0	1000
2AGPG141tipp	0	1000
2AGPG160tipp	0	1000
2AGPG161tipp	0	1000
2AGPG180tipp	0	1000
2AGPG181tipp	0	1000
2AGPGAT120	0	1000
2AGPGAT140	0	1000
2AGPGAT141	0	1000
2AGPGAT160	0	1000
2AGPGAT161	0	1000
2AGPGAT180	0	1000
2AGPGAT181	0	1000
2DGLCNRx	0	1000
2DGLCNRy	0	1000
2DGULRx	0	1000
2DGULRy	0	1000
2MAHMP	0	1000
34dhpactex	-1000	1000
3AMPtex	-1000	1000
3CMPtex	-1000	1000
3GMPtex	-1000	1000
3HAD100	0	1000
3HAD120	0	1000
3HAD121	0	1000
3HAD140	0	1000
3HAD141	0	1000
3HAD160	0	1000
3HAD161	0	1000
3HAD180	0	1000
3HAD181	0	1000
3HAD40	0	1000
3HAD60	0	1000
3HAD80	0	1000
3HCINNMH	0	1000
3HPPPNH	0	1000
3KGK	0	1000
3NTD2pp	0	1000
3NTD4pp	0	1000
3NTD7pp	0	1000
3NTD9pp	0	1000
3OAR100	-1000	1000
3OAR120	-1000	1000
3OAR121	0	1000
3OAR140	-1000	1000
3OAR141	0	1000
3OAR160	-1000	1000
3OAR161	0	1000
3OAR180	-1000	1000
3OAR181	0	1000
3OAR40	-1000	1000
3OAR60	-1000	1000
3OAR80	-1000	1000
3OAS100	0	1000
3OAS120	0	1000
3OAS121	0	1000
3OAS140	0	1000
3OAS141	0	1000
3OAS160	0	1000
3OAS161	0	1000
3OAS180	0	1000
3OAS181	0	1000
3OAS60	0	1000
3OAS80	0	1000
3PEPTabcpp	0	1000
3PEPTtex	-1000	1000
3UMPtex	-1000	1000
42A12BOOXpp	0	1000
4HOXPACDtex	-1000	1000
4HTHRS	0	1000
4PCP	0	1000
4PCPpp	0	1000
4PEPTabcpp	0	1000
4PEPTtex	-1000	1000
5DGLCNR	-1000	1000
5DGLCNt2rpp	-1000	1000
5DGLCNtex	0	1000
5DOAN	0	1000
A5PISO	-1000	1000
AACPS1	0	1000
AACPS2	0	1000
AACPS3	0	1000
AACPS4	0	1000
AACPS5	0	1000
AACPS6	0	1000
AACPS7	0	1000
AACPS8	0	1000
AACPS9	0	1000
AACTOOR	0	1000
AADDGT	0	1000
AAMYL	0	1000
AAMYLpp	0	1000
AB6PGH	0	1000
ABTA	0	1000
ABUTD	0	1000
ABUTt2pp	0	1000
ABUTtex	-1000	1000
ACACCT	0	1000
ACACT1r	-1000	1000
ACACt2pp	-1000	1000
ACACtex	-1000	1000
ACALD	-1000	1000
ACALDtex	-1000	1000
ACALDtpp	-1000	1000
ACANTHAT	0	1000
ACBIPGT	0	1000
ACCOAC	0	1000
ACCOAL	0	1000
ACGAL1PPpp	0	1000
ACGAL1Ptex	-1000	1000
ACGALtex	-1000	1000
ACGAM1PPpp	0	1000
ACGAM1Ptex	-1000	1000
ACGAMK	0	1000
ACGAMT	0	1000
ACGAptspp	0	1000
ACGAtex	-1000	1000
ACGK	0	1000
ACGS	0	1000
ACHBS	0	1000
ACKr	-1000	1000
ACLS	0	1000
ACM6PH	0	1000
ACMAMUT	0	1000
ACMANAptspp	0	1000
ACMANAtex	-1000	1000
ACMUMptspp	0	1000
ACMUMtex	0	1000
ACNAMt2pp	0	1000
ACNAMtex	-1000	1000
ACNML	0	1000
ACOAD1f	-1000	1000
ACOAD2f	-1000	1000
ACOAD3f	-1000	1000
ACOAD4f	-1000	1000
ACOAD5f	-1000	1000
ACOAD6f	-1000	1000
ACOAD7f	-1000	1000
ACOAD8f	-1000	1000
ACOATA	-1000	1000
ACODA	0	1000
ACOLIPAtex	0	1000
ACONIs	-1000	1000
ACONMT	0	1000
ACONTa	-1000	1000
ACONTb	-1000	1000
ACOTA	-1000	1000
ACPS1	0	1000
ACS	0	1000
ACSERtex	-1000	1000
ACSERtpp	0	1000
ACt2rpp	-1000	1000
ACt4pp	0	1000
ACtex	-1000	1000
ADA	0	1000
ADCL	0	1000
ADCS	0	1000
ADD	0	1000
ADEt2rpp	-1000	1000
ADEtex	-1000	1000
ADK1	-1000	1000
ADK3	-1000	1000
ADK4	-1000	1000
ADMDC	0	1000
ADNCYC	0	1000
ADNK1	0	1000
ADNUC	0	1000
ADNt2pp	0	1000
ADNt2rpp	-1000	1000
ADNtex	-1000	1000
ADOCBIK	0	1000
ADOCBLS	0	1000
ADOCBLabcpp	0	1000
ADOCBLtonex	0	1000
ADPRDP	0	1000
ADPT	0	1000
ADSK	0	1000
ADSL1r	-1000	1000
ADSL2r	-1000	1000
ADSS	0	1000
AGDC	0	1000
AGM3PA	0	1000
AGM3PApp	0	1000
AGM3PH	0	1000
AGM3Pt2pp	0	1000
AGM4PA	0	1000
AGM4PApp	0	1000
AGM4PCP	0	1000
AGM4PCPpp	0	1000
AGM4PH	0	1000
AGM4Pt2pp	0	1000
AGMH	0	1000
AGMHE	0	1000
AGMT	0	1000
AGMt2pp	0	1000
AGMtex	-1000	1000
AGPAT120	0	1000
AGPAT140	0	1000
AGPAT141	0	1000
AGPAT160	0	1000
AGPAT161	0	1000
AGPAT180	0	1000
AGPAT181	0	1000
AGPR	-1000	1000
AGt3	0	1000
AHCYSNS	0	1000
AICART	-1000	1000
AIRC2	0	1000
AIRC3	-1000	1000
AKGDH	0	1000
AKGt2rpp	-1000	1000
AKGtex	-1000	1000
ALAALAD	0	1000
ALAALAabcpp	0	1000
ALAALAr	-1000	1000
ALAALAtex	-1000	1000
ALAGLUE	-1000	1000
ALAR	-1000	1000
ALATA_D2	0	1000
ALATA_L	-1000	1000
ALATA_L2	0	1000
ALATRS	0	1000
ALAabcpp	0	1000
ALAt2pp	0	1000
ALAt4pp	0	1000
ALAtex	-1000	1000
ALCD19	-1000	1000
ALCD2x	-1000	1000
ALDD19x	0	1000
ALDD2x	0	0
ALDD2y	0	0
ALDD3y	0	1000
ALDD4	0	1000
ALLK	0	1000
ALLPI	-1000	1000
ALLTAMH	0	1000
ALLTN	0	1000
ALLTNt2rpp	-1000	1000
ALLTNtex	-1000	1000
ALLULPE	-1000	1000
ALLabcpp	0	1000
ALLtex	-1000	1000
ALPATE160pp	0	1000
ALPATG160pp	0	1000
ALR2	0	1000
ALR4x	0	1000
ALTRH	0	1000
AM3PA	0	1000
AM4PA	0	1000
AM4PCP	0	1000
AMALT1	0	1000
AMALT2	0	1000
AMALT3	0	1000
AMALT4	0	1000
AMANAPEr	-1000	1000
AMANK	0	1000
AMAOTr	-1000	1000
AMMQLT8	0	1000
AMPMS2	0	1000
AMPN	0	1000
AMPTASECG	0	1000
AMPTASEPG	0	1000
AMPtex	-1000	1000
ANHGMtex	-1000	1000
ANHMK	0	1000
ANPRT	0	1000
ANS	0	1000
AOBUTDs	0	1000
AOXSr	-1000	1000
AP4AH	0	1000
AP5AH	0	1000
APRAUR	0	1000
ARAI	-1000	1000
ARBTNR1	0	1000
ARBTNR2	0	1000
ARBTNR3	0	1000
ARBTNabcpp	0	1000
ARBTNexs	0	1000
ARBTNtex	0	1000
ARBTNtonex	0	1000
ARBTNtpp	0	1000
ARBabcpp	0	1000
ARBt2rpp	-1000	1000
ARBt3ipp	0	1000
ARBtex	-1000	1000
ARGAGMt7pp	-1000	1000
ARGDC	0	1000
ARGDCpp	0	1000
ARGORNt7pp	-1000	1000
ARGSL	-1000	1000
ARGSS	0	1000
ARGTRS	0	1000
ARGabcpp	0	1000
ARGt3pp	0	1000
ARGtex	-1000	1000
ASAD	-1000	1000
ASCBPL	0	1000
ASCBptspp	0	1000
ASCBtex	-1000	1000
ASNN	0	1000
ASNNpp	0	1000
ASNS1	0	1000
ASNS2	0	1000
ASNTRS	0	1000
ASNabcpp	0	1000
ASNt2rpp	-1000	1000
ASNtex	-1000	1000
ASO3t8pp	0	1000
ASO3tex	-1000	1000
ASP1DC	0	1000
ASPCT	0	1000
ASPK	-1000	1000
ASPO3	0	1000
ASPO4	0	1000
ASPO5	0	1000
ASPO6	0	1000
ASPT	0	1000
ASPTA	-1000	1000
ASPTRS	0	1000
ASPabcpp	0	1000
ASPt2_2pp	0	1000
ASPt2_3pp	0	1000
ASPt2pp	0	1000
ASPtex	-1000	1000
ASR	0	1000
AST	0	1000
ATHRDHr	-1000	1000
ATPHs	0	1000
ATPM	8.39	8.39
ATPPRT	0	1000
ATPS4rpp	-1000	1000
BALAt2pp	0	1000
BALAtex	-1000	1000
BETALDHx	0	1000
BETALDHy	0	1000
BPNT	0	1000
BSORx	0	1000
BSORy	0	1000
BTS4	0	1000
BUTCT	0	1000
BUTSO3abcpp	0	1000
BUTSO3tex	-1000	1000
BUTt2rpp	-1000	1000
BUTtex	-1000	1000
CA2t3pp	0	1000
CA2tex	-1000	1000
CADVtpp	0	1000
CAT	0	0
CAt6pp	-1000	1000
CBIAT	-1000	1000
CBItonex	0	1000
CBIuabcpp	0	1000
CBL1abcpp	0	1000
CBL1tonex	0	1000
CBLAT	-1000	1000
CBMKr	-1000	1000
CBPS	0	1000
CD2abcpp	0	1000
CD2t3pp	0	1000
CD2tex	-1000	1000
CD2tpp	0	1000
CDAPPA120	0	1000
CDAPPA140	0	1000
CDAPPA141	0	1000
CDAPPA160	0	1000
CDAPPA161	0	1000
CDAPPA180	0	1000
CDAPPA181	0	1000
CDPMEK	0	1000
CFAS160E	0	1000
CFAS160G	0	1000
CFAS180E	0	1000
CFAS180G	0	1000
CGLYabcpp	0	1000
CGLYtex	-1000	1000
CHLabcpp	0	1000
CHLt2pp	0	1000
CHLtex	-1000	1000
CHORM	0	1000
CHORS	0	1000
CHRPL	0	1000
CINNDO	0	1000
CITL	0	0
CITt7pp	0	1000
CITtex	-1000	1000
CLIPAtex	0	1000
CLPNH120pp	0	1000
CLPNH140pp	0	1000
CLPNH141pp	0	1000
CLPNH160pp	0	1000
CLPNH161pp	0	1000
CLPNH180pp	0	1000
CLPNH181pp	0	1000
CLPNS120pp	-1000	1000
CLPNS140pp	-1000	1000
CLPNS141pp	-1000	1000
CLPNS160pp	-1000	1000
CLPNS161pp	-1000	1000
CLPNS180pp	-1000	1000
CLPNS181pp	-1000	1000
CLt3_2pp	0	1000
CLtex	-1000	1000
CMPN	0	1000
CMPtex	-1000	1000
CO2tex	-1000	1000
CO2tpp	-1000	1000
COBALT2abcpp	0	1000
COBALT2t3pp	0	1000
COBALT2tex	-1000	1000
COBALT2tpp	0	1000
COLIPAabcpp	0	1000
COLIPAtex	0	1000
CPGNR1	0	1000
CPGNR2	0	1000
CPGNR3	0	1000
CPGNUtex	0	1000
CPGNUtpp	0	1000
CPGNabcpp	0	1000
CPGNexs	0	1000
CPGNtonex	0	1000
CPPPGO	0	1000
CPPPGO2	0	1000
CRNBTCT	-1000	1000
CRNCAL2	0	1000
CRNCAR	-1000	1000
CRNCBCT	-1000	1000
CRNCDH	-1000	1000
CRNDCAL2	0	1000
CRNDabcpp	0	1000
CRNDt2rpp	-1000	1000
CRNabcpp	0	1000
CRNt2rpp	-1000	1000
CRNt7pp	0	1000
CRNt8pp	0	1000
CRNtex	-1000	1000
CS	0	1000
CSND	0	1000
CSNt2pp	0	1000
CSNtex	-1000	1000
CTBTCAL2	0	1000
CTBTabcpp	0	1000
CTBTt2rpp	-1000	1000
CTPS2	0	1000
CU1Opp	0	1000
CU1abcpp	0	1000
CU2abcpp	0	1000
CU2tex	-1000	1000
CU2tpp	0	1000
CUt3	0	1000
CUtex	-1000	1000
CYANST	0	1000
CYANSTpp	0	1000
CYANtex	-1000	1000
CYNTAH	0	1000
CYNTt2pp	0	1000
CYNTtex	-1000	1000
CYSDDS	0	1000
CYSDS	0	1000
CYSDabcpp	0	1000
CYSDtex	-1000	1000
CYSS	0	1000
CYSSADS	0	1000
CYSTL	0	1000
CYSTRS	0	1000
CYSabc2pp	0	1000
CYSabcpp	0	1000
CYStex	-1000	1000
CYStpp	0	1000
CYTBD2pp	0	1000
CYTBDpp	0	1000
CYTBO3_4pp	0	1000
CYTD	0	1000
CYTDH	0	1000
CYTDK2	0	1000
CYTDt2pp	0	1000
CYTDt2rpp	-1000	1000
CYTDtex	-1000	1000
CYTK1	-1000	1000
CYTK2	-1000	1000
DAAD	0	1000
DADA	0	1000
DADK	-1000	1000
DADNt2pp	0	1000
DADNtex	-1000	1000
DAGK120	0	1000
DAGK140	0	1000
DAGK141	0	1000
DAGK160	0	1000
DAGK161	0	1000
DAGK180	0	1000
DAGK181	0	1000
DALAt2pp	0	1000
DALAtex	-1000	1000
DAMPtex	-1000	1000
DAPAL	0	1000
DAPDC	0	1000
DAPE	-1000	1000
DAPabcpp	0	1000
DAPtex	-1000	1000
DASYN120	0	1000
DASYN140	0	1000
DASYN141	0	1000
DASYN160	0	1000
DASYN161	0	1000
DASYN180	0	1000
DASYN181	0	1000
DATPHs	0	1000
DB4PS	0	1000
DBTS	0	1000
DCAtex	-1000	1000
DCMPtex	-1000	1000
DCTPD	0	1000
DCYTD	0	1000
DCYTt2pp	0	1000
DCYTtex	-1000	1000
DDCAtexi	0	1000
DDGALK	0	1000
DDGLCNt2rpp	-1000	1000
DDGLCNtex	-1000	1000
DDGLK	0	1000
DDPA	0	1000
DDPGALA	-1000	1000
DGK1	-1000	1000
DGMPtex	-1000	1000
DGSNt2pp	0	1000
DGSNtex	-1000	1000
DHAD1	0	1000
DHAD2	0	1000
DHAPT	0	0
DHAtex	-1000	1000
DHAtpp	-1000	1000
DHBD	-1000	1000
DHBS	0	1000
DHBSH	0	1000
DHCIND	0	1000
DHCINDO	0	1000
DHDPRy	0	1000
DHDPS	0	1000
DHFR	-1000	1000
DHFS	0	1000
DHNAOT4	0	1000
DHNPA2	0	1000
DHORD2	0	1000
DHORD5	0	1000
DHORTS	-1000	1000
DHPPD	0	1000
DHPPDA2	0	1000
DHPS2	0	1000
DHPTDCs	0	1000
DHPTPE	-1000	1000
DHQS	0	1000
DHQTi	0	1000
DIMPtex	-1000	1000
DINSt2pp	0	1000
DINStex	-1000	1000
DKGLCNR1	0	1000
DKGLCNR2x	0	1000
DKGLCNR2y	0	1000
DKMPPD	0	1000
DKMPPD3	0	1000
DMATT	0	1000
DMPPS	0	1000
DMQMT	0	1000
DMSOR1	0	1000
DMSOR1pp	0	1000
DMSOR2	0	1000
DMSOR2pp	0	1000
DMSOtex	-1000	1000
DMStex	-1000	1000
DM_4HBA	0	1000
DM_5DRIB	0	1000
DM_AACALD	0	1000
DM_HMFURN	0	1000
DM_OXAM	0	1000
DNMPPA	0	1000
DNTPPA	0	1000
DOGULNR	0	1000
DOPAtex	-1000	1000
DPCOAK	0	1000
DPR	0	1000
DRPA	0	1000
DSBAO1	0	1000
DSBAO2	0	1000
DSBCGT	0	1000
DSBDR	0	1000
DSBGGT	0	1000
DSERDHr	-1000	1000
DSERt2pp	0	1000
DSERtex	-1000	1000
DTMPK	-1000	1000
DTMPtex	-1000	1000
DUMPtex	-1000	1000
DURIK1	0	1000
DURIPP	-1000	1000
DURIt2pp	0	1000
DURItex	-1000	1000
DUTPDP	0	1000
DXPRIi	0	1000
DXPS	0	1000
DXYLK	0	1000
D_LACt2pp	-1000	1000
D_LACtex	-1000	1000
E4PD	-1000	1000
EAR100x	0	1000
EAR100y	0	1000
EAR120x	0	1000
EAR120y	0	1000
EAR121x	0	1000
EAR121y	0	1000
EAR140x	0	1000
EAR140y	0	1000
EAR141x	0	1000
EAR141y	0	1000
EAR160x	0	1000
EAR160y	0	1000
EAR161x	0	1000
EAR161y	0	1000
EAR180x	0	1000
EAR180y	0	1000
EAR181x	0	1000
EAR181y	0	1000
EAR40x	0	1000
EAR40y	0	1000
EAR60x	0	1000
EAR60y	0	1000
EAR80x	0	1000
EAR80y	0	1000
ECA4COLIPAtex	0	1000
ECA4OALpp	0	1000
ECAP1pp	0	1000
ECAP2pp	0	1000
ECAP3pp	0	1000
ECAtpp	0	1000
ECOAH1	-1000	1000
ECOAH2	-1000	1000
ECOAH3	-1000	1000
ECOAH4	-1000	1000
ECOAH5	-1000	1000
ECOAH6	-1000	1000
ECOAH7	-1000	1000
ECOAH8	-1000	1000
EDA	0	1000
EDD	0	1000
EDTXS1	0	1000
EDTXS2	0	1000
EDTXS3	0	1000
EDTXS4	0	1000
ENLIPAtex	0	1000
ENO	0	1000
ENTCS	0	1000
ENTERES	0	1000
ENTERES2	0	1000
ETHAAL	0	1000
ETHAt2pp	0	1000
ETHAtex	-1000	1000
ETHSO3abcpp	0	1000
ETHSO3tex	-1000	1000
ETOHt2rpp	-1000	1000
ETOHtex	-1000	1000
EX_12ppd_R(e)	0	0
EX_12ppd_S(e)	0	0
EX_14glucan(e)	0	0
EX_15dap(e)	0	0
EX_23camp(e)	0	0
EX_23ccmp(e)	0	0
EX_23cgmp(e)	0	0
EX_23cump(e)	0	0
EX_23dappa(e)	0	0
EX_26dap_M(e)	0	0
EX_2ddglcn(e)	0	0
EX_34dhpac(e)	0	0
EX_3amp(e)	0	0
EX_3cmp(e)	0	0
EX_3gmp(e)	0	0
EX_3hcinnm(e)	0	0
EX_3hpppn(e)	0	0
EX_3ump(e)	0	0
EX_4abut(e)	0	0
EX_4hoxpacd(e)	0	0
EX_5dglcn(e)	0	0
EX_LalaDgluMdapDala(e)	0	0
EX_LalaDgluMdap(e)	0	0
EX_ac(e)	2.2966	3.4114
EX_acac(e)	0	0
EX_acald(e)	0	0
EX_acgal1p(e)	0	0
EX_acgal(e)	0	0
EX_acgam1p(e)	0	0
EX_acgam(e)	0	0
EX_acmana(e)	0	0
EX_acmum(e)	0	0
EX_acnam(e)	0	0
EX_acolipa(e)	0	0
EX_acser(e)	0	0
EX_ade(e)	0	0
EX_adn(e)	0	0
EX_adocbl(e)	0	0
EX_ag(e)	0	0
EX_agm(e)	0	0
EX_akg(e)	0	0
EX_ala_B(e)	0	0
EX_ala_D(e)	0	0
EX_ala_L(e)	0	0
EX_alaala(e)	0	0
EX_all_D(e)	0	0
EX_alltn(e)	0	0
EX_amp(e)	0	0
EX_anhgm(e)	0	0
EX_arab_L(e)	0	0
EX_arbtn(e)	0	0
EX_arbtn_fe3(e)	0	0
EX_arg_L(e)	0	0
EX_ascb_L(e)	0	0
EX_asn_L(e)	0	0
EX_aso3(e)	0	0
EX_asp_L(e)	0	0
EX_but(e)	0	0
EX_butso3(e)	0	0
EX_ca2(e)	-1000	1000
EX_cbi(e)	0	0
EX_cbl1(e)	0	0
EX_cd2(e)	0	0
EX_cgly(e)	0	0
EX_chol(e)	0	0
EX_cit(e)	0	0
EX_cl(e)	-1000	0
EX_cmp(e)	0	0
EX_co2(e)	5.68145	5.68145
EX_cobalt2(e)	-1000	0
EX_colipa(e)	0	0
EX_cpgn(e)	0	0
EX_cpgn_un(e)	0	0
EX_crn(e)	0	0
EX_csn(e)	0	0
EX_cu2(e)	-1000	0
EX_cu(e)	0	0
EX_cyan(e)	0	0
EX_cynt(e)	0	0
EX_cys_D(e)	0	0
EX_cys_L(e)	0	0
EX_cytd(e)	0	0
EX_dad_2(e)	0	0
EX_damp(e)	0	0
EX_dca(e)	0	0
EX_dcmp(e)	0	0
EX_dcyt(e)	0	0
EX_ddca(e)	0	0
EX_dgmp(e)	0	0
EX_dgsn(e)	0	0
EX_dha(e)	0	0
EX_dimp(e)	0	0
EX_din(e)	0	0
EX_dms(e)	0	0
EX_dmso(e)	0	0
EX_dopa(e)	0	0
EX_dtmp(e)	0	0
EX_dump(e)	0	0
EX_duri(e)	0	0
EX_eca4colipa(e)	0	0
EX_enlipa(e)	0	0
EX_enter(e)	0	0
EX_etha(e)	0	0
EX_ethso3(e)	0	0
EX_etoh(e)	0	0.0204
EX_f6p(e)	0	0
EX_fald(e)	0	0
EX_fe2(e)	-1000	1000
EX_fe3(e)	-1000	1000
EX_fe3dcit(e)	0	0
EX_fe3dhbzs(e)	0	0
EX_fe3hox(e)	0	0
EX_fe3hox_un(e)	0	0
EX_fecrm(e)	0	0
EX_fecrm_un(e)	0	0
EX_feenter(e)	0	0
EX_feoxam(e)	0	0
EX_feoxam_un(e)	0	0
EX_for(e)	0.1585	0.6089
EX_fru(e)	0	0
EX_frulys(e)	0	0
EX_fruur(e)	0	0
EX_fuc_L(e)	0	0
EX_fum(e)	0	0
EX_g1p(e)	0	0
EX_g3pc(e)	0	0
EX_g3pe(e)	0	0
EX_g3pg(e)	0	0
EX_g3pi(e)	0	0
EX_g3ps(e)	0	0
EX_g6p(e)	0	0
EX_gal1p(e)	0	0
EX_gal_bD(e)	0	0
EX_gal(e)	0	0
EX_galct_D(e)	0	0
EX_galctn_D(e)	0	0
EX_galctn_L(e)	0	0
EX_galt(e)	0	0
EX_galur(e)	0	0
EX_gam6p(e)	0	0
EX_gam(e)	0	0
EX_gbbtn(e)	0	0
EX_gdp(e)	0	0
EX_glc(e)	-8.2831	-6.3215
EX_glcn(e)	0	0
EX_glcr(e)	0	0
EX_glcur1p(e)	0	0
EX_glcur(e)	0	0
EX_gln_L(e)	0	1000
EX_glu_L(e)	0	1000
EX_gly(e)	0	0
EX_glyald(e)	0	0
EX_glyb(e)	0	0
EX_glyc2p(e)	0	0
EX_glyc3p(e)	0	0
EX_glyc_R(e)	0	0
EX_glyc(e)	0	0
EX_glyclt(e)	0	0
EX_gmp(e)	0	0
EX_gsn(e)	0	0
EX_gthox(e)	0	0
EX_gthrd(e)	0	0
EX_gtp(e)	0	0
EX_gua(e)	0	0
EX_h2(e)	0	1000
EX_h2o2(e)	0	0
EX_h2o(e)	-1000	1000
EX_h2s(e)	0	0
EX_h(e)	-1000	1000
EX_hacolipa(e)	0	0
EX_halipa(e)	0	0
EX_hdca(e)	0	0
EX_hdcea(e)	0	0
EX_hg2(e)	0	0
EX_his_L(e)	0	0
EX_hom_L(e)	0	0
EX_hxa(e)	0	0
EX_hxan(e)	0	0
EX_idon_L(e)	0	0
EX_ile_L(e)	0	0
EX_imp(e)	0	0
EX_indole(e)	0	0
EX_inost(e)	0	0
EX_ins(e)	0	0
EX_isetac(e)	0	0
EX_k(e)	-1000	1000
EX_kdo2lipid4(e)	0	0
EX_lac_D(e)	0	2.4902
EX_lac_L(e)	0	0
EX_lcts(e)	0	0
EX_leu_L(e)	0	0
EX_lipa_cold(e)	0	0
EX_lipa(e)	0	0
EX_lys_L(e)	0	0
EX_lyx_L(e)	0	0
EX_mal_D(e)	0	0
EX_mal_L(e)	0	0
EX_malt(e)	0	0
EX_malthx(e)	0	0
EX_maltpt(e)	0	0
EX_malttr(e)	0	0
EX_maltttr(e)	0	0
EX_man6p(e)	0	0
EX_man(e)	0	0
EX_manglyc(e)	0	0
EX_melib(e)	0	0
EX_met_D(e)	0	0
EX_met_L(e)	0	0
EX_metsox_R_L(e)	0	0
EX_metsox_S_L(e)	0	0
EX_mg2(e)	-1000	0
EX_minohp(e)	0	0
EX_mmet(e)	0	0
EX_mn2(e)	-1000	0
EX_mnl(e)	0	0
EX_mobd(e)	-1000	0
EX_mso3(e)	0	0
EX_n2o(e)	0	0
EX_na1(e)	-1000	1000
EX_nac(e)	0	0
EX_nh4(e)	-1000	1000
EX_ni2(e)	0	0
EX_nmn(e)	0	0
EX_no2(e)	0	0
EX_no3(e)	0	0
EX_no(e)	0	0
EX_o16a4colipa(e)	0	0
EX_o2(e)	-20	0
EX_o2s(e)	0	0
EX_ocdca(e)	0	0
EX_ocdcea(e)	0	0
EX_octa(e)	0	0
EX_orn(e)	0	0
EX_orot(e)	0	0
EX_pacald(e)	0	0
EX_peamn(e)	0	0
EX_phe_L(e)	0	0
EX_pheme(e)	0	0
EX_pi(e)	-1000	1000
EX_pnto_R(e)	0	0
EX_ppa(e)	0	0
EX_ppal(e)	0	0
EX_pppn(e)	0	0
EX_ppt(e)	0	0
EX_pro_L(e)	0	0
EX_progly(e)	0	0
EX_psclys(e)	0	0
EX_pser_L(e)	0	0
EX_ptrc(e)	0	0
EX_pyr(e)	0	0.0436
EX_r5p(e)	0	0
EX_rib_D(e)	0	0
EX_rmn(e)	0	0
EX_sbt_D(e)	0	0
EX_ser_D(e)	0	0
EX_ser_L(e)	0	0
EX_skm(e)	0	0
EX_so2(e)	0	0
EX_so3(e)	0	0
EX_so4(e)	-1000	0
EX_spmd(e)	0	0
EX_succ(e)	0	0
EX_sucr(e)	0	0
EX_sulfac(e)	0	0
EX_tartr_L(e)	0	0
EX_taur(e)	0	0
EX_tcynt(e)	0	0
EX_thm(e)	-1000	0
EX_thr_L(e)	0	0
EX_thrp(e)	0	0
EX_thym(e)	0	0
EX_thymd(e)	0	0
EX_tma(e)	0	0
EX_tmao(e)	0	0
EX_tre(e)	0	0
EX_trp_L(e)	0	0
EX_tsul(e)	0	0
EX_ttdca(e)	0	0
EX_ttdcea(e)	0	0
EX_tungs(e)	-1000	0
EX_tym(e)	0	0
EX_tyr_L(e)	0	0
EX_tyrp(e)	0	0
EX_uacgam(e)	0	0
EX_udpacgal(e)	0	0
EX_udpg(e)	0	0
EX_udpgal(e)	0	0
EX_udpglcur(e)	0	0
EX_ump(e)	0	0
EX_ura(e)	0	0
EX_urea(e)	0	0
EX_uri(e)	0	0
EX_val_L(e)	0	0
EX_xan(e)	0	0
EX_xmp(e)	0	0
EX_xtsn(e)	0	0
EX_xyl_D(e)	0	0
EX_xylu_L(e)	0	0
EX_zn2(e)	-1000	1000
Ec_biomass_iAF1260_core_59p81M	0.7712	0.8052
F6PA	0	0
F6PP	0	1000
F6Pt6_2pp	0	1000
F6Ptex	-1000	1000
FA100ACPHi	0	1000
FA120ACPHi	0	1000
FA140ACPHi	0	1000
FA141ACPHi	0	1000
FA160ACPHi	0	1000
FA161ACPHi	0	1000
FA80ACPHi	0	1000
FACOAE100	0	1000
FACOAE120	0	1000
FACOAE140	0	1000
FACOAE141	0	1000
FACOAE160	0	1000
FACOAE161	0	1000
FACOAE180	0	1000
FACOAE181	0	1000
FACOAE60	0	1000
FACOAE80	0	1000
FACOAL100t2pp	0	1000
FACOAL120t2pp	0	1000
FACOAL140t2pp	0	1000
FACOAL141t2pp	0	1000
FACOAL160t2pp	0	1000
FACOAL161t2pp	0	1000
FACOAL180t2pp	0	1000
FACOAL181t2pp	0	1000
FACOAL60t2pp	0	1000
FACOAL80t2pp	0	1000
FADRx	0	1000
FADRx2	0	1000
FALDH2	-1000	1000
FALDtex	-1000	1000
FALDtpp	-1000	1000
FALGTHLs	-1000	1000
FBA	0	1000
FBP	0	0
FCI	-1000	1000
FCLK	0	1000
FCLPA	-1000	1000
FCLT	0	1000
FDH4pp	0	1000
FDH5pp	0	1000
FDMO	0	1000
FDMO2	0	1000
FDMO3	0	1000
FDMO4	0	1000
FDMO6	0	1000
FE2abcpp	0	1000
FE2t2pp	0	1000
FE2t3pp	0	1000
FE2tex	-1000	1000
FE2tpp	0	1000
FE3DCITabcpp	0	1000
FE3DCITtonex	0	1000
FE3DHBZR	0	1000
FE3DHBZSabcpp	0	1000
FE3DHBZStonex	0	1000
FE3HOXR1	0	1000
FE3HOXR2	0	1000
FE3HOXR3	0	1000
FE3HOXUtex	0	1000
FE3HOXUtpp	0	1000
FE3HOXabcpp	0	1000
FE3HOXexs	0	1000
FE3HOXtonex	0	1000
FE3Ri	0	1000
FE3abcpp	0	1000
FE3tex	-1000	1000
FECRMR1	0	1000
FECRMR2	0	1000
FECRMR3	0	1000
FECRMUtex	0	1000
FECRMUtpp	0	1000
FECRMabcpp	0	1000
FECRMexs	0	1000
FECRMtonex	0	1000
FEENTERR1	0	1000
FEENTERR2	0	1000
FEENTERR3	0	1000
FEENTERabcpp	0	1000
FEENTERexs	0	1000
FEENTERtex	0	1000
FEENTERtonex	0	1000
FEENTERtpp	0	1000
FEOXAMR1	0	1000
FEOXAMR2	0	1000
FEOXAMR3	0	1000
FEOXAMUtex	0	1000
FEOXAMUtpp	0	1000
FEOXAMabcpp	0	1000
FEOXAMexs	0	1000
FEOXAMtonex	0	1000
FEROpp	0	1000
FFSD	0	1000
FHL	0	0
FLDR	0	1000
FLVR	0	1000
FLVRx	0	1000
FMETTRS	0	1000
FMNAT	0	1000
FMNRx	0	1000
FMNRx2	0	1000
FORt2pp	0	1000
FORtex	-1000	1000
FORtppi	0	1000
FRD2	0	1000
FRD3	0	1000
FRUK	0	1000
FRULYSDG	-1000	1000
FRULYSE	-1000	1000
FRULYSK	0	1000
FRULYSt2pp	0	1000
FRULYStex	-1000	1000
FRUURt2rpp	-1000	1000
FRUURtex	-1000	1000
FRUpts2pp	0	1000
FRUptspp	0	1000
FRUtex	-1000	1000
FTHFD	0	1000
FUCtex	-1000	1000
FUCtpp	-1000	1000
FUM	-1000	1000
FUMt2_2pp	0	1000
FUMt2_3pp	0	1000
FUMtex	-1000	1000
G1PACT	0	1000
G1PPpp	0	0
G1PTT	0	1000
G1Ptex	0	0
G1SAT	-1000	1000
G2PPpp	0	1000
G3PAT120	0	1000
G3PAT140	0	1000
G3PAT141	0	1000
G3PAT160	0	1000
G3PAT161	0	1000
G3PAT180	0	1000
G3PAT181	0	1000
G3PCabcpp	0	1000
G3PCtex	-1000	1000
G3PD2	-1000	1000
G3PD5	0	1000
G3PD6	0	1000
G3PD7	0	1000
G3PEabcpp	0	1000
G3PEtex	-1000	1000
G3PGabcpp	0	1000
G3PGtex	-1000	1000
G3PIabcpp	0	1000
G3PItex	-1000	1000
G3PSabcpp	0	1000
G3PStex	-1000	1000
G3PT	0	1000
G5SADs	0	1000
G5SD	0	1000
G6PDA	0	1000
G6PDH2r	0	1000
G6PP	0	0
G6Pt6_2pp	0	1000
G6Ptex	-1000	1000
GAL1PPpp	0	1000
GAL1Ptex	-1000	1000
GALBDtex	-1000	1000
GALCTD	0	1000
GALCTLO	0	1000
GALCTND	0	1000
GALCTNLt2pp	0	1000
GALCTNLtex	-1000	1000
GALCTNt2pp	0	1000
GALCTNtex	-1000	1000
GALCTt2rpp	-1000	1000
GALCTtex	-1000	1000
GALKr	-1000	1000
GALM2pp	0	1000
GALS3	0	1000
GALT1	0	1000
GALTptspp	0	1000
GALTtex	-1000	1000
GALURt2rpp	-1000	1000
GALURtex	-1000	1000
GALUi	0	1000
GALabcpp	0	1000
GALt2pp	0	1000
GALtex	-1000	1000
GAM6Pt6_2pp	0	1000
GAMAN6Ptex	-1000	1000
GAMptspp	0	1000
GAMtex	-1000	1000
GAPD	-1000	1000
GARFT	-1000	1000
GART	0	1000
GBBTNtex	-1000	1000
GCALDD	0	1000
GDMANE	0	1000
GDPDPK	0	1000
GDPMNH	0	1000
GDPMNP	0	1000
GDPtex	-1000	1000
GF6PTA	0	1000
GGGABADr	-1000	1000
GGGABAH	0	1000
GGPTRCO	0	1000
GGPTRCS	0	1000
GHMT2r	-1000	1000
GK1	-1000	1000
GLBRAN2	0	0
GLCATr	-1000	1000
GLCDpp	0	0
GLCNt2rpp	-1000	1000
GLCNtex	-1000	1000
GLCP	0	0
GLCP2	0	0
GLCRAL	0	1000
GLCRD	0	1000
GLCRt2rpp	-1000	1000
GLCRtex	-1000	1000
GLCS1	0	1000
GLCTR1	0	1000
GLCTR2	0	1000
GLCTR3	0	1000
GLCUR1Ptex	-1000	1000
GLCURt2rpp	-1000	1000
GLCURtex	-1000	1000
GLCabcpp	0	0
GLCptspp	0	1000
GLCt2pp	0	0
GLCtex	-1000	1000
GLCtexi	0	1000
GLDBRAN2	0	1000
GLGC	0	1000
GLNS	0	1000
GLNTRS	0	1000
GLNabcpp	0	1000
GLNtex	-1000	1000
GLTPD	-1000	1000
GLU5K	0	1000
GLUABUTt7pp	-1000	1000
GLUCYS	0	1000
GLUDC	0	1000
GLUDy	-1000	1000
GLUN	0	1000
GLUNpp	0	1000
GLUPRT	0	1000
GLUR	-1000	1000
GLUSy	0	1000
GLUTRR	0	1000
GLUTRS	0	1000
GLUabcpp	0	1000
GLUt2rpp	-1000	1000
GLUt4pp	0	1000
GLUtex	-1000	1000
GLXCL	0	1000
GLYALDtex	-1000	1000
GLYALDtpp	-1000	1000
GLYAT	-1000	1000
GLYBabcpp	0	1000
GLYBt2pp	0	1000
GLYBtex	-1000	1000
GLYC2Ptex	-1000	1000
GLYC3Pabcpp	0	1000
GLYC3Pt6pp	0	1000
GLYC3Ptex	-1000	1000
GLYCAt2rpp	-1000	1000
GLYCAtex	-1000	1000
GLYCDx	0	1000
GLYCK	0	1000
GLYCK2	0	1000
GLYCL	0	1000
GLYCLTDx	0	1000
GLYCLTDy	0	1000
GLYCLTt2rpp	-1000	1000
GLYCLTt4pp	0	1000
GLYCLTtex	-1000	1000
GLYCTO2	0	1000
GLYCTO3	0	1000
GLYCTO4	0	1000
GLYCtex	-1000	1000
GLYCtpp	0	1000
GLYK	0	1000
GLYOX	0	1000
GLYOX3	0	1000
GLYTRS	0	1000
GLYt2pp	0	1000
GLYt4pp	0	1000
GLYtex	-1000	1000
GMAND	0	1000
GMHEPAT	0	1000
GMHEPK	0	1000
GMHEPPA	0	1000
GMPR	0	1000
GMPS2	0	1000
GMPtex	-1000	1000
GND	0	1000
GNK	0	1000
GOFUCR	0	1000
GP4GH	0	1000
GPDDA1	0	1000
GPDDA1pp	0	1000
GPDDA2	0	1000
GPDDA2pp	0	1000
GPDDA3	0	1000
GPDDA3pp	0	1000
GPDDA4	0	1000
GPDDA4pp	0	1000
GPDDA5	0	1000
GPDDA5pp	0	1000
GRTT	0	1000
GRXR	0	1000
GSNK	0	1000
GSNt2pp	0	1000
GSNtex	-1000	1000
GSPMDA	0	1000
GSPMDS	0	1000
GTHOXtex	-1000	1000
GTHOr	-1000	1000
GTHRDHpp	0	1000
GTHRDabc2pp	0	1000
GTHRDabcpp	0	1000
GTHRDtex	-1000	1000
GTHS	0	1000
GTPCI	0	1000
GTPCII2	0	1000
GTPDPDP	0	1000
GTPDPK	0	1000
GTPHs	0	1000
GTPtex	-1000	1000
GUAD	0	1000
GUAPRT	0	1000
GUAt2pp	0	1000
GUAtex	-1000	1000
GUAtpp	-1000	1000
GUI1	-1000	1000
GUI2	-1000	1000
GUR1PPpp	0	1000
H2O2tex	-1000	1000
H2Otex	-1000	1000
H2Otpp	-1000	1000
H2SO	0	1000
H2St1pp	0	1000
H2Stex	-1000	1000
H2tex	-1000	1000
H2tpp	-1000	1000
HACD1i	0	1000
HACD2i	0	1000
HACD3i	0	1000
HACD4i	0	1000
HACD5i	0	1000
HACD6i	0	1000
HACD7i	0	1000
HACD8i	0	1000
HBZOPT	0	1000
HCINNMt2rpp	-1000	1000
HCINNMtex	-1000	1000
HCO3E	-1000	1000
HCYSMT	0	1000
HCYSMT2	0	1000
HDCAtexi	0	1000
HDCEAtexi	0	1000
HDCOAI	0	1000
HEMEOS	0	1000
HEPK1	0	1000
HEPK2	0	1000
HEPT1	0	1000
HEPT2	0	1000
HEPT3	0	1000
HEPT4	0	1000
HETZK	0	1000
HEX1	0	0
HEX4	0	1000
HEX7	0	1000
HEXt2rpp	-1000	1000
HG2abcpp	0	1000
HG2t3pp	0	1000
HG2tex	-1000	1000
HISTD	0	1000
HISTP	0	1000
HISTRS	0	1000
HISabcpp	0	1000
HISt2rpp	-1000	1000
HIStex	-1000	1000
HKNDDH	0	1000
HKNTDH	0	1000
HMBS	0	1000
HMPK1	0	1000
HOMt2pp	0	1000
HOMtex	-1000	1000
HOPNTAL	0	1000
HPPK2	0	1000
HPPPNDO	0	1000
HPPPNt2rpp	-1000	1000
HPPPNtex	-1000	1000
HPYRI	-1000	1000
HPYRRx	0	1000
HPYRRy	0	1000
HSDy	-1000	1000
HSK	0	1000
HSST	0	1000
HSTPT	0	1000
HXAND	0	1000
HXAtex	-1000	1000
HXCT	0	1000
HXPRT	0	1000
HYD1pp	0	1000
HYD2pp	0	1000
HYD3pp	0	1000
HYPOE	0	1000
HYXNtex	-1000	1000
HYXNtpp	-1000	1000
Htex	-1000	1000
ICDHyr	-1000	1000
ICHORS	-1000	1000
ICHORSi	0	1000
ICHORT	0	1000
ICL	0	1000
IDOND	-1000	1000
IDOND2	0	1000
IDONt2rpp	-1000	1000
IDONtex	0	1000
IG3PS	0	1000
IGPDH	0	1000
IGPS	0	1000
ILETA	-1000	1000
ILETRS	0	1000
ILEabcpp	0	1000
ILEt2rpp	-1000	1000
ILEtex	-1000	1000
IMPC	-1000	1000
IMPD	0	1000
IMPtex	-1000	1000
INDOLEt2pp	0	1000
INDOLEt2rpp	-1000	1000
INDOLEtex	-1000	1000
INOSTt4pp	0	1000
INSH	0	1000
INSK	0	1000
INSTtex	-1000	1000
INSt2pp	0	1000
INSt2rpp	-1000	1000
INStex	-1000	1000
IPDDI	-1000	1000
IPDPS	0	1000
IPMD	0	1000
IPPMIa	-1000	1000
IPPMIb	-1000	1000
IPPS	0	1000
ISETACabcpp	0	1000
ISETACtex	-1000	1000
K2L4Aabcpp	0	1000
K2L4Atex	0	1000
KARA1	-1000	1000
KARA2	-1000	1000
KAS14	0	1000
KAS15	0	1000
KAT1	0	1000
KAT2	0	1000
KAT3	0	1000
KAT4	0	1000
KAT5	0	1000
KAT6	0	1000
KAT7	0	1000
KAT8	0	1000
KDOCT2	0	1000
KDOPP	0	1000
KDOPS	0	1000
KG6PDC	0	1000
Kabcpp	0	1000
Kt2pp	0	1000
Kt3pp	0	1000
Ktex	-1000	1000
LA4NTpp	0	1000
LACZ	0	1000
LACZpp	0	1000
LADGMDH	0	1000
LALDO2x	0	1000
LALGP	0	1000
LCADi	0	1000
LCARR	-1000	1000
LCARS	-1000	1000
LCTSt3ipp	0	1000
LCTStex	-1000	1000
LCTStpp	-1000	1000
LDH_D	-1000	1000
LDH_D2	0	1000
LEUTAi	0	1000
LEUTRS	0	1000
LEUabcpp	0	1000
LEUt2rpp	0	1000
LEUtex	-1000	1000
LGTHL	0	1000
LIPACabcpp	0	1000
LIPAHT2ex	0	1000
LIPAHTex	0	1000
LIPAabcpp	0	1000
LIPAtex	0	1000
LPADSS	0	1000
LPLIPAL1A120pp	0	1000
LPLIPAL1A140pp	0	1000
LPLIPAL1A141pp	0	1000
LPLIPAL1A160pp	0	1000
LPLIPAL1A161pp	0	1000
LPLIPAL1A180pp	0	1000
LPLIPAL1A181pp	0	1000
LPLIPAL1E120pp	0	1000
LPLIPAL1E140pp	0	1000
LPLIPAL1E141pp	0	1000
LPLIPAL1E160pp	0	1000
LPLIPAL1E161pp	0	1000
LPLIPAL1E180pp	0	1000
LPLIPAL1E181pp	0	1000
LPLIPAL1G120pp	0	1000
LPLIPAL1G140pp	0	1000
LPLIPAL1G141pp	0	1000
LPLIPAL1G160pp	0	1000
LPLIPAL1G161pp	0	1000
LPLIPAL1G180pp	0	1000
LPLIPAL1G181pp	0	1000
LPLIPAL2A120	0	1000
LPLIPAL2A140	0	1000
LPLIPAL2A141	0	1000
LPLIPAL2A160	0	1000
LPLIPAL2A161	0	1000
LPLIPAL2A180	0	1000
LPLIPAL2A181	0	1000
LPLIPAL2ATE120	0	1000
LPLIPAL2ATE140	0	1000
LPLIPAL2ATE141	0	1000
LPLIPAL2ATE160	0	1000
LPLIPAL2ATE161	0	1000
LPLIPAL2ATE180	0	1000
LPLIPAL2ATE181	0	1000
LPLIPAL2ATG120	0	1000
LPLIPAL2ATG140	0	1000
LPLIPAL2ATG141	0	1000
LPLIPAL2ATG160	0	1000
LPLIPAL2ATG161	0	1000
LPLIPAL2ATG180	0	1000
LPLIPAL2ATG181	0	1000
LPLIPAL2E120	0	1000
LPLIPAL2E140	0	1000
LPLIPAL2E141	0	1000
LPLIPAL2E160	0	1000
LPLIPAL2E161	0	1000
LPLIPAL2E180	0	1000
LPLIPAL2E181	0	1000
LPLIPAL2G120	0	1000
LPLIPAL2G140	0	1000
LPLIPAL2G141	0	1000
LPLIPAL2G160	0	1000
LPLIPAL2G161	0	1000
LPLIPAL2G180	0	1000
LPLIPAL2G181	0	1000
LSERDHr	-1000	1000
LYSDC	0	1000
LYSTRS	0	1000
LYSabcpp	0	1000
LYSt2pp	0	1000
LYSt3pp	0	1000
LYStex	-1000	1000
LYXI	0	1000
LYXt2pp	0	1000
LYXtex	-1000	1000
L_LACD2	0	1000
L_LACD3	0	1000
L_LACt2rpp	-1000	1000
L_LACtex	-1000	1000
M1PD	-1000	1000
MACPD	0	1000
MALDDH	0	1000
MALDt2_2pp	0	1000
MALDtex	-1000	1000
MALS	0	1000
MALTATr	-1000	1000
MALTHXabcpp	0	1000
MALTHXtexi	0	1000
MALTPTabcpp	0	1000
MALTPTtexi	0	1000
MALTTRabcpp	0	1000
MALTTRtexi	0	1000
MALTTTRabcpp	0	1000
MALTTTRtexi	0	1000
MALTabcpp	0	1000
MALTptspp	0	1000
MALTtexi	0	1000
MALt2_2pp	0	1000
MALt2_3pp	0	1000
MALtex	-1000	1000
MAN1PT2	0	1000
MAN6PI	-1000	1000
MAN6Pt6_2pp	0	1000
MAN6Ptex	-1000	1000
MANAO	-1000	1000
MANGLYCptspp	0	1000
MANGLYCtex	-1000	1000
MANPGH	0	1000
MANptspp	0	1000
MANtex	-1000	1000
MCITD	0	1000
MCITL2	-1000	1000
MCITS	0	1000
MCOATA	-1000	1000
MCPST	0	1000
MCTP1App	0	1000
MCTP1Bpp	0	1000
MCTP2App	0	1000
MDDCP1pp	0	1000
MDDCP2pp	0	1000
MDDCP3pp	0	1000
MDDCP4pp	0	1000
MDDCP5pp	0	1000
MDDEP1pp	0	1000
MDDEP2pp	0	1000
MDDEP3pp	0	1000
MDDEP4pp	0	1000
MDH	-1000	1000
MDH2	0	1000
MDH3	0	1000
MDRPD	0	1000
ME1	0	1000
ME2	0	1000
MECDPDH2	0	1000
MECDPS	0	1000
MELIBt2pp	0	1000
MELIBt3ipp	0	1000
MELIBtex	-1000	1000
MEPCT	0	1000
METAT	0	1000
METDabcpp	0	1000
METDtex	-1000	1000
METOX1s	0	1000
METOX2s	0	1000
METS	0	1000
METSOX1abcpp	0	1000
METSOX1tex	-1000	1000
METSOX2abcpp	0	1000
METSOX2tex	-1000	1000
METSOXR1	0	1000
METSOXR2	0	1000
METTRS	0	1000
METabcpp	0	1000
METtex	-1000	1000
MG2t3_2pp	-1000	1000
MG2tex	-1000	1000
MG2tpp	0	1000
MG2uabcpp	0	1000
MGSA	0	1000
MI1PP	0	1000
MICITD	0	1000
MINOHPtexi	0	1000
MLDCP1App	0	1000
MLDCP1Bpp	0	1000
MLDCP2App	0	1000
MLDCP2Bpp	0	1000
MLDCP3App	0	1000
MLDEP1pp	0	1000
MLDEP2pp	0	1000
MLTG1	0	1000
MLTG2	0	1000
MLTG3	0	1000
MLTG4	0	1000
MLTG5	0	1000
MLTGY1pp	0	1000
MLTGY2pp	0	1000
MLTGY3pp	0	1000
MLTGY4pp	0	1000
MLTP1	0	0
MLTP2	0	0
MLTP3	0	0
MMCD	0	1000
MME	-1000	1000
MMETt2pp	0	1000
MMETtex	-1000	1000
MMM2	0	1000
MN2t3pp	0	1000
MN2tpp	0	1000
MN6PP	0	1000
MNLptspp	0	1000
MNLtex	-1000	1000
MNNH	0	1000
MNt2pp	0	1000
MNtex	-1000	1000
MOAT	0	1000
MOAT2	0	1000
MOAT3C	0	1000
MOBDabcpp	0	1000
MOBDtex	-1000	1000
MOHMT	0	1000
MPTG	0	1000
MPTG2	0	1000
MSO3abcpp	0	1000
MSO3tex	-1000	1000
MTAN	0	1000
MTHFC	-1000	1000
MTHFD	-1000	1000
MTHFR2	0	1000
MTRI	-1000	1000
MTRK	0	1000
MTRPOX	0	1000
N2Otex	-1000	1000
N2Otpp	-1000	1000
NACODA	0	1000
NACtex	-1000	1000
NACtpp	0	1000
NADDP	0	1000
NADH10	0	1000
NADH16pp	0	1000
NADH17pp	0	1000
NADH18pp	0	1000
NADH5	0	1000
NADH9	0	1000
NADK	0	1000
NADN	0	1000
NADPHQR2	0	1000
NADPHQR3	0	1000
NADPHQR4	0	1000
NADPPPS	0	1000
NADS1	0	1000
NADTRHD	0	1000
NAMNPP	0	1000
NAt3_1p5pp	0	1000
NAt3_2pp	0	1000
NAt3pp	0	1000
NAtex	-1000	1000
NDPK1	-1000	1000
NDPK2	-1000	1000
NDPK3	-1000	1000
NDPK4	-1000	1000
NDPK5	-1000	1000
NDPK6	-1000	1000
NDPK7	-1000	1000
NDPK8	-1000	1000
NH4tex	-1000	1000
NH4tpp	-1000	1000
NHFRBO	0	1000
NI2abcpp	0	1000
NI2t3pp	0	1000
NI2tex	-1000	1000
NI2tpp	0	1000
NI2uabcpp	0	1000
NMNAT	0	1000
NMNDA	0	1000
NMNN	0	1000
NMNPtpp	0	1000
NMNt7pp	0	1000
NMNtex	-1000	1000
NNAM	0	1000
NNATr	-1000	1000
NNDMBRT	0	1000
NNDPR	0	1000
NO2t2rpp	-1000	1000
NO2tex	-1000	1000
NO3R1bpp	0	1000
NO3R1pp	0	1000
NO3R2bpp	0	1000
NO3R2pp	0	1000
NO3t7pp	0	1000
NO3tex	-1000	1000
NODOx	0	1000
NODOy	0	1000
NOtex	-1000	1000
NOtpp	-1000	1000
NPHS	0	1000
NTD1	0	1000
NTD10	0	1000
NTD10pp	0	1000
NTD11	0	1000
NTD11pp	0	1000
NTD12	0	1000
NTD12pp	0	1000
NTD1pp	0	1000
NTD2	0	1000
NTD2pp	0	1000
NTD3	0	1000
NTD3pp	0	1000
NTD4	0	1000
NTD4pp	0	1000
NTD5	0	1000
NTD5pp	0	1000
NTD6	0	1000
NTD6pp	0	1000
NTD7	0	1000
NTD7pp	0	1000
NTD8	0	1000
NTD8pp	0	1000
NTD9	0	1000
NTD9pp	0	1000
NTP1	0	1000
NTP10	0	1000
NTP11	0	1000
NTP12	0	1000
NTP3	0	1000
NTP3pp	0	1000
NTP5	0	1000
NTPP1	0	1000
NTPP10	0	1000
NTPP11	0	1000
NTPP2	0	1000
NTPP3	0	1000
NTPP4	0	1000
NTPP5	0	1000
NTPP6	0	1000
NTPP7	0	1000
NTPP8	0	1000
NTPP9	0	1000
NTPTP1	0	1000
NTPTP2	0	1000
NTRIR2x	0	1000
NTRIR3pp	0	1000
NTRIR4pp	0	1000
O16A4COLIPAtex	0	1000
O16A4Lpp	0	1000
O16AP1pp	0	1000
O16AP2pp	0	1000
O16AP3pp	0	1000
O16AT	0	1000
O16AUNDtpp	0	1000
O16GALFT	0	1000
O16GLCT1	0	1000
O16GLCT2	0	1000
O2Stex	-1000	1000
O2tex	-1000	1000
O2tpp	-1000	1000
OAADC	0	1000
OBTFL	0	1000
OCBT	-1000	1000
OCDCAtexi	0	1000
OCDCEAtexi	0	1000
OCTAtex	-1000	1000
OCTDPS	0	1000
ODECOAI	0	1000
OHPBAT	-1000	1000
OHPHM	0	1000
OMBZLM	0	1000
OMCDC	0	1000
OMMBLHX	0	1000
OMMBLHX3	0	1000
OMPDC	0	1000
OMPHHX	0	1000
OMPHHX3	0	1000
OP4ENH	0	1000
OPHBDC	0	1000
OPHHX	0	1000
OPHHX3	0	1000
ORNDC	0	1000
ORNabcpp	0	1000
ORNtex	-1000	1000
OROTt2_2pp	0	1000
OROTtex	-1000	1000
ORPT	-1000	1000
OXAMTC	0	1000
OXGDC2	0	1000
P5CD	0	1000
P5CR	0	1000
PA120abcpp	0	1000
PA140abcpp	0	1000
PA141abcpp	0	1000
PA160abcpp	0	1000
PA161abcpp	0	1000
PA180abcpp	0	1000
PA181abcpp	0	1000
PACALDt2rpp	-1000	1000
PACALDtex	-1000	1000
PACCOAL	0	1000
PANTS	0	1000
PAPA120	0	1000
PAPA120pp	0	1000
PAPA140	0	1000
PAPA140pp	0	1000
PAPA141	0	1000
PAPA141pp	0	1000
PAPA160	0	1000
PAPA160pp	0	1000
PAPA161	0	1000
PAPA161pp	0	1000
PAPA180	0	1000
PAPA180pp	0	1000
PAPA181	0	1000
PAPA181pp	0	1000
PAPPT3	0	1000
PAPSR	0	1000
PAPSR2	0	1000
PDE1	0	1000
PDH	0	1000
PDX5PO2	0	1000
PDX5POi	0	1000
PDX5PS	0	1000
PDXPP	0	1000
PE120abcpp	0	1000
PE140abcpp	0	1000
PE141abcpp	0	1000
PE160abcpp	0	1000
PE161abcpp	0	1000
PE180abcpp	0	1000
PE181abcpp	0	1000
PEAMNOpp	0	1000
PEAMNtex	-1000	1000
PERD	-1000	1000
PETNT161pp	0	1000
PETNT181pp	0	1000
PFK	0	1000
PFK_2	0	1000
PFL	0	1000
PG120abcpp	0	1000
PG140abcpp	0	1000
PG141abcpp	0	1000
PG160abcpp	0	1000
PG161abcpp	0	1000
PG180abcpp	0	1000
PG181abcpp	0	1000
PGAMT	-1000	1000
PGCD	0	1000
PGI	0	1000
PGK	-1000	1000
PGL	0	1000
PGLYCP	0	1000
PGM	-1000	1000
PGMT	0	1000
PGP120abcpp	0	1000
PGP140abcpp	0	1000
PGP141abcpp	0	1000
PGP160abcpp	0	1000
PGP161abcpp	0	1000
PGP180abcpp	0	1000
PGP181abcpp	0	1000
PGPP120	0	1000
PGPP120pp	0	1000
PGPP140	0	1000
PGPP140pp	0	1000
PGPP141	0	1000
PGPP141pp	0	1000
PGPP160	0	1000
PGPP160pp	0	1000
PGPP161	0	1000
PGPP161pp	0	1000
PGPP180	0	1000
PGPP180pp	0	1000
PGPP181	0	1000
PGPP181pp	0	1000
PGSA120	0	1000
PGSA140	0	1000
PGSA141	0	1000
PGSA160	0	1000
PGSA161	0	1000
PGSA180	0	1000
PGSA181	0	1000
PHEMEabcpp	0	1000
PHEMEtiex	0	1000
PHETA1	-1000	1000
PHETRS	0	1000
PHEt2rpp	-1000	1000
PHEtex	-1000	1000
PHYTSpp	0	1000
PIt2rpp	-1000	1000
PItex	-1000	1000
PIuabcpp	0	1000
PLIPA1A120pp	0	1000
PLIPA1A140pp	0	1000
PLIPA1A141pp	0	1000
PLIPA1A160pp	0	1000
PLIPA1A161pp	0	1000
PLIPA1A180pp	0	1000
PLIPA1A181pp	0	1000
PLIPA1E120pp	0	1000
PLIPA1E140pp	0	1000
PLIPA1E141pp	0	1000
PLIPA1E160pp	0	1000
PLIPA1E161pp	0	1000
PLIPA1E180pp	0	1000
PLIPA1E181pp	0	1000
PLIPA1G120pp	0	1000
PLIPA1G140pp	0	1000
PLIPA1G141pp	0	1000
PLIPA1G160pp	0	1000
PLIPA1G161pp	0	1000
PLIPA1G180pp	0	1000
PLIPA1G181pp	0	1000
PLIPA2A120pp	0	1000
PLIPA2A140pp	0	1000
PLIPA2A141pp	0	1000
PLIPA2A160pp	0	1000
PLIPA2A161pp	0	1000
PLIPA2A180pp	0	1000
PLIPA2A181pp	0	1000
PLIPA2E120pp	0	1000
PLIPA2E140pp	0	1000
PLIPA2E141pp	0	1000
PLIPA2E160pp	0	1000
PLIPA2E161pp	0	1000
PLIPA2E180pp	0	1000
PLIPA2E181pp	0	1000
PLIPA2G120pp	0	1000
PLIPA2G140pp	0	1000
PLIPA2G141pp	0	1000
[truncated: 383 more rows]

## Sheet: ackA-pta-No acetate
12DGR120tipp	0	1000
12DGR140tipp	0	1000
12DGR141tipp	0	1000
12DGR160tipp	0	1000
12DGR161tipp	0	1000
12DGR180tipp	0	1000
12DGR181tipp	0	1000
12PPDRtex	0	1000
12PPDRtpp	-1000	1000
12PPDStex	-1000	1000
12PPDStpp	-1000	1000
14GLUCANabcpp	0	1000
14GLUCANtexi	0	1000
23CAMPtex	-1000	1000
23CCMPtex	-1000	1000
23CGMPtex	-1000	1000
23CUMPtex	-1000	1000
23DAPPAt2pp	0	1000
23DAPPAtex	-1000	1000
23PDE2pp	0	1000
23PDE4pp	0	1000
23PDE7pp	0	1000
23PDE9pp	0	1000
26DAHtex	-1000	1000
2AGPA120tipp	0	1000
2AGPA140tipp	0	1000
2AGPA141tipp	0	1000
2AGPA160tipp	0	1000
2AGPA161tipp	0	1000
2AGPA180tipp	0	1000
2AGPA181tipp	0	1000
2AGPE120tipp	0	1000
2AGPE140tipp	0	1000
2AGPE141tipp	0	1000
2AGPE160tipp	0	1000
2AGPE161tipp	0	1000
2AGPE180tipp	0	1000
2AGPE181tipp	0	1000
2AGPEAT120	0	1000
2AGPEAT140	0	1000
2AGPEAT141	0	1000
2AGPEAT160	0	1000
2AGPEAT161	0	1000
2AGPEAT180	0	1000
2AGPEAT181	0	1000
2AGPG120tipp	0	1000
2AGPG140tipp	0	1000
2AGPG141tipp	0	1000
2AGPG160tipp	0	1000
2AGPG161tipp	0	1000
2AGPG180tipp	0	1000
2AGPG181tipp	0	1000
2AGPGAT120	0	1000
2AGPGAT140	0	1000
2AGPGAT141	0	1000
2AGPGAT160	0	1000
2AGPGAT161	0	1000
2AGPGAT180	0	1000
2AGPGAT181	0	1000
2DGLCNRx	0	1000
2DGLCNRy	0	1000
2DGULRx	0	1000
2DGULRy	0	1000
2MAHMP	0	1000
34dhpactex	-1000	1000
3AMPtex	-1000	1000
3CMPtex	-1000	1000
3GMPtex	-1000	1000
3HAD100	0	1000
3HAD120	0	1000
3HAD121	0	1000
3HAD140	0	1000
3HAD141	0	1000
3HAD160	0	1000
3HAD161	0	1000
3HAD180	0	1000
3HAD181	0	1000
3HAD40	0	1000
3HAD60	0	1000
3HAD80	0	1000
3HCINNMH	0	1000
3HPPPNH	0	1000
3KGK	0	1000
3NTD2pp	0	1000
3NTD4pp	0	1000
3NTD7pp	0	1000
3NTD9pp	0	1000
3OAR100	-1000	1000
3OAR120	-1000	1000
3OAR121	0	1000
3OAR140	-1000	1000
3OAR141	0	1000
3OAR160	-1000	1000
3OAR161	0	1000
3OAR180	-1000	1000
3OAR181	0	1000
3OAR40	-1000	1000
3OAR60	-1000	1000
3OAR80	-1000	1000
3OAS100	0	1000
3OAS120	0	1000
3OAS121	0	1000
3OAS140	0	1000
3OAS141	0	1000
3OAS160	0	1000
3OAS161	0	1000
3OAS180	0	1000
3OAS181	0	1000
3OAS60	0	1000
3OAS80	0	1000
3PEPTabcpp	0	1000
3PEPTtex	-1000	1000
3UMPtex	-1000	1000
42A12BOOXpp	0	1000
4HOXPACDtex	-1000	1000
4HTHRS	0	1000
4PCP	0	1000
4PCPpp	0	1000
4PEPTabcpp	0	1000
4PEPTtex	-1000	1000
5DGLCNR	-1000	1000
5DGLCNt2rpp	-1000	1000
5DGLCNtex	0	1000
5DOAN	0	1000
A5PISO	-1000	1000
AACPS1	0	1000
AACPS2	0	1000
AACPS3	0	1000
AACPS4	0	1000
AACPS5	0	1000
AACPS6	0	1000
AACPS7	0	1000
AACPS8	0	1000
AACPS9	0	1000
AACTOOR	0	1000
AADDGT	0	1000
AAMYL	0	1000
AAMYLpp	0	1000
AB6PGH	0	1000
ABTA	0	1000
ABUTD	0	1000
ABUTt2pp	0	1000
ABUTtex	-1000	1000
ACACCT	0	1000
ACACT1r	-1000	1000
ACACt2pp	-1000	1000
ACACtex	-1000	1000
ACALD	-1000	1000
ACALDtex	-1000	1000
ACALDtpp	-1000	1000
ACANTHAT	0	1000
ACBIPGT	0	1000
ACCOAC	0	1000
ACCOAL	0	1000
ACGAL1PPpp	0	1000
ACGAL1Ptex	-1000	1000
ACGALtex	-1000	1000
ACGAM1PPpp	0	1000
ACGAM1Ptex	-1000	1000
ACGAMK	0	1000
ACGAMT	0	1000
ACGAptspp	0	1000
ACGAtex	-1000	1000
ACGK	0	1000
ACGS	0	1000
ACHBS	0	1000
ACKr	-1000	1000
ACLS	0	1000
ACM6PH	0	1000
ACMAMUT	0	1000
ACMANAptspp	0	1000
ACMANAtex	-1000	1000
ACMUMptspp	0	1000
ACMUMtex	0	1000
ACNAMt2pp	0	1000
ACNAMtex	-1000	1000
ACNML	0	1000
ACOAD1f	-1000	1000
ACOAD2f	-1000	1000
ACOAD3f	-1000	1000
ACOAD4f	-1000	1000
ACOAD5f	-1000	1000
ACOAD6f	-1000	1000
ACOAD7f	-1000	1000
ACOAD8f	-1000	1000
ACOATA	-1000	1000
ACODA	0	1000
ACOLIPAtex	0	1000
ACONIs	-1000	1000
ACONMT	0	1000
ACONTa	-1000	1000
ACONTb	-1000	1000
ACOTA	-1000	1000
ACPS1	0	1000
ACS	0	0
ACSERtex	-1000	1000
ACSERtpp	0	1000
ACt2rpp	-1000	1000
ACt4pp	0	1000
ACtex	-1000	1000
ADA	0	1000
ADCL	0	1000
ADCS	0	1000
ADD	0	1000
ADEt2rpp	-1000	1000
ADEtex	-1000	1000
ADK1	-1000	1000
ADK3	-1000	1000
ADK4	-1000	1000
ADMDC	0	1000
ADNCYC	0	1000
ADNK1	0	1000
ADNUC	0	1000
ADNt2pp	0	1000
ADNt2rpp	-1000	1000
ADNtex	-1000	1000
ADOCBIK	0	1000
ADOCBLS	0	1000
ADOCBLabcpp	0	1000
ADOCBLtonex	0	1000
ADPRDP	0	1000
ADPT	0	1000
ADSK	0	1000
ADSL1r	-1000	1000
ADSL2r	-1000	1000
ADSS	0	1000
AGDC	0	1000
AGM3PA	0	1000
AGM3PApp	0	1000
AGM3PH	0	1000
AGM3Pt2pp	0	1000
AGM4PA	0	1000
AGM4PApp	0	1000
AGM4PCP	0	1000
AGM4PCPpp	0	1000
AGM4PH	0	1000
AGM4Pt2pp	0	1000
AGMH	0	1000
AGMHE	0	1000
AGMT	0	1000
AGMt2pp	0	1000
AGMtex	-1000	1000
AGPAT120	0	1000
AGPAT140	0	1000
AGPAT141	0	1000
AGPAT160	0	1000
AGPAT161	0	1000
AGPAT180	0	1000
AGPAT181	0	1000
AGPR	-1000	1000
AGt3	0	1000
AHCYSNS	0	1000
AICART	-1000	1000
AIRC2	0	1000
AIRC3	-1000	1000
AKGDH	0	1000
AKGt2rpp	-1000	1000
AKGtex	-1000	1000
ALAALAD	0	1000
ALAALAabcpp	0	1000
ALAALAr	-1000	1000
ALAALAtex	-1000	1000
ALAGLUE	-1000	1000
ALAR	-1000	1000
ALATA_D2	0	1000
ALATA_L	-1000	1000
ALATA_L2	0	1000
ALATRS	0	1000
ALAabcpp	0	1000
ALAt2pp	0	1000
ALAt4pp	0	1000
ALAtex	-1000	1000
ALCD19	-1000	1000
ALCD2x	-1000	1000
ALDD19x	0	1000
ALDD2x	0	0
ALDD2y	0	0
ALDD3y	0	1000
ALDD4	0	1000
ALLK	0	1000
ALLPI	-1000	1000
ALLTAMH	0	1000
ALLTN	0	1000
ALLTNt2rpp	-1000	1000
ALLTNtex	-1000	1000
ALLULPE	-1000	1000
ALLabcpp	0	1000
ALLtex	-1000	1000
ALPATE160pp	0	1000
ALPATG160pp	0	1000
ALR2	0	1000
ALR4x	0	1000
ALTRH	0	1000
AM3PA	0	1000
AM4PA	0	1000
AM4PCP	0	1000
AMALT1	0	1000
AMALT2	0	1000
AMALT3	0	1000
AMALT4	0	1000
AMANAPEr	-1000	1000
AMANK	0	1000
AMAOTr	-1000	1000
AMMQLT8	0	1000
AMPMS2	0	1000
AMPN	0	1000
AMPTASECG	0	1000
AMPTASEPG	0	1000
AMPtex	-1000	1000
ANHGMtex	-1000	1000
ANHMK	0	1000
ANPRT	0	1000
ANS	0	1000
AOBUTDs	0	1000
AOXSr	-1000	1000
AP4AH	0	1000
AP5AH	0	1000
APRAUR	0	1000
ARAI	-1000	1000
ARBTNR1	0	1000
ARBTNR2	0	1000
ARBTNR3	0	1000
ARBTNabcpp	0	1000
ARBTNexs	0	1000
ARBTNtex	0	1000
ARBTNtonex	0	1000
ARBTNtpp	0	1000
ARBabcpp	0	1000
ARBt2rpp	-1000	1000
ARBt3ipp	0	1000
ARBtex	-1000	1000
ARGAGMt7pp	-1000	1000
ARGDC	0	1000
ARGDCpp	0	1000
ARGORNt7pp	-1000	1000
ARGSL	-1000	1000
ARGSS	0	1000
ARGTRS	0	1000
ARGabcpp	0	1000
ARGt3pp	0	1000
ARGtex	-1000	1000
ASAD	-1000	1000
ASCBPL	0	1000
ASCBptspp	0	1000
ASCBtex	-1000	1000
ASNN	0	1000
ASNNpp	0	1000
ASNS1	0	1000
ASNS2	0	1000
ASNTRS	0	1000
ASNabcpp	0	1000
ASNt2rpp	-1000	1000
ASNtex	-1000	1000
ASO3t8pp	0	1000
ASO3tex	-1000	1000
ASP1DC	0	1000
ASPCT	0	1000
ASPK	-1000	1000
ASPO3	0	1000
ASPO4	0	1000
ASPO5	0	1000
ASPO6	0	1000
ASPT	0	1000
ASPTA	-1000	1000
ASPTRS	0	1000
ASPabcpp	0	1000
ASPt2_2pp	0	1000
ASPt2_3pp	0	1000
ASPt2pp	0	1000
ASPtex	-1000	1000
ASR	0	1000
AST	0	1000
ATHRDHr	-1000	1000
ATPHs	0	1000
ATPM	8.39	8.39
ATPPRT	0	1000
ATPS4rpp	-1000	1000
BALAt2pp	0	1000
BALAtex	-1000	1000
BETALDHx	0	1000
BETALDHy	0	1000
BPNT	0	1000
BSORx	0	1000
BSORy	0	1000
BTS4	0	1000
BUTCT	0	1000
BUTSO3abcpp	0	1000
BUTSO3tex	-1000	1000
BUTt2rpp	-1000	1000
BUTtex	-1000	1000
CA2t3pp	0	1000
CA2tex	-1000	1000
CADVtpp	0	1000
CAT	0	0
CAt6pp	-1000	1000
CBIAT	-1000	1000
CBItonex	0	1000
CBIuabcpp	0	1000
CBL1abcpp	0	1000
CBL1tonex	0	1000
CBLAT	-1000	1000
CBMKr	-1000	1000
CBPS	0	1000
CD2abcpp	0	1000
CD2t3pp	0	1000
CD2tex	-1000	1000
CD2tpp	0	1000
CDAPPA120	0	1000
CDAPPA140	0	1000
CDAPPA141	0	1000
CDAPPA160	0	1000
CDAPPA161	0	1000
CDAPPA180	0	1000
CDAPPA181	0	1000
CDPMEK	0	1000
CFAS160E	0	1000
CFAS160G	0	1000
CFAS180E	0	1000
CFAS180G	0	1000
CGLYabcpp	0	1000
CGLYtex	-1000	1000
CHLabcpp	0	1000
CHLt2pp	0	1000
CHLtex	-1000	1000
CHORM	0	1000
CHORS	0	1000
CHRPL	0	1000
CINNDO	0	1000
CITL	0	0
CITt7pp	0	1000
CITtex	-1000	1000
CLIPAtex	0	1000
CLPNH120pp	0	1000
CLPNH140pp	0	1000
CLPNH141pp	0	1000
CLPNH160pp	0	1000
CLPNH161pp	0	1000
CLPNH180pp	0	1000
CLPNH181pp	0	1000
CLPNS120pp	-1000	1000
CLPNS140pp	-1000	1000
CLPNS141pp	-1000	1000
CLPNS160pp	-1000	1000
CLPNS161pp	-1000	1000
CLPNS180pp	-1000	1000
CLPNS181pp	-1000	1000
CLt3_2pp	0	1000
CLtex	-1000	1000
CMPN	0	1000
CMPtex	-1000	1000
CO2tex	-1000	1000
CO2tpp	-1000	1000
COBALT2abcpp	0	1000
COBALT2t3pp	0	1000
COBALT2tex	-1000	1000
COBALT2tpp	0	1000
COLIPAabcpp	0	1000
COLIPAtex	0	1000
CPGNR1	0	1000
CPGNR2	0	1000
CPGNR3	0	1000
CPGNUtex	0	1000
CPGNUtpp	0	1000
CPGNabcpp	0	1000
CPGNexs	0	1000
CPGNtonex	0	1000
CPPPGO	0	1000
CPPPGO2	0	1000
CRNBTCT	-1000	1000
CRNCAL2	0	1000
CRNCAR	-1000	1000
CRNCBCT	-1000	1000
CRNCDH	-1000	1000
CRNDCAL2	0	1000
CRNDabcpp	0	1000
CRNDt2rpp	-1000	1000
CRNabcpp	0	1000
CRNt2rpp	-1000	1000
CRNt7pp	0	1000
CRNt8pp	0	1000
CRNtex	-1000	1000
CS	0	1000
CSND	0	1000
CSNt2pp	0	1000
CSNtex	-1000	1000
CTBTCAL2	0	1000
CTBTabcpp	0	1000
CTBTt2rpp	-1000	1000
CTPS2	0	1000
CU1Opp	0	1000
CU1abcpp	0	1000
CU2abcpp	0	1000
CU2tex	-1000	1000
CU2tpp	0	1000
CUt3	0	1000
CUtex	-1000	1000
CYANST	0	1000
CYANSTpp	0	1000
CYANtex	-1000	1000
CYNTAH	0	1000
CYNTt2pp	0	1000
CYNTtex	-1000	1000
CYSDDS	0	1000
CYSDS	0	1000
CYSDabcpp	0	1000
CYSDtex	-1000	1000
CYSS	0	1000
CYSSADS	0	1000
CYSTL	0	1000
CYSTRS	0	1000
CYSabc2pp	0	1000
CYSabcpp	0	1000
CYStex	-1000	1000
CYStpp	0	1000
CYTBD2pp	0	1000
CYTBDpp	0	1000
CYTBO3_4pp	0	1000
CYTD	0	1000
CYTDH	0	1000
CYTDK2	0	1000
CYTDt2pp	0	1000
CYTDt2rpp	-1000	1000
CYTDtex	-1000	1000
CYTK1	-1000	1000
CYTK2	-1000	1000
DAAD	0	1000
DADA	0	1000
DADK	-1000	1000
DADNt2pp	0	1000
DADNtex	-1000	1000
DAGK120	0	1000
DAGK140	0	1000
DAGK141	0	1000
DAGK160	0	1000
DAGK161	0	1000
DAGK180	0	1000
DAGK181	0	1000
DALAt2pp	0	1000
DALAtex	-1000	1000
DAMPtex	-1000	1000
DAPAL	0	1000
DAPDC	0	1000
DAPE	-1000	1000
DAPabcpp	0	1000
DAPtex	-1000	1000
DASYN120	0	1000
DASYN140	0	1000
DASYN141	0	1000
DASYN160	0	1000
DASYN161	0	1000
DASYN180	0	1000
DASYN181	0	1000
DATPHs	0	1000
DB4PS	0	1000
DBTS	0	1000
DCAtex	-1000	1000
DCMPtex	-1000	1000
DCTPD	0	1000
DCYTD	0	1000
DCYTt2pp	0	1000
DCYTtex	-1000	1000
DDCAtexi	0	1000
DDGALK	0	1000
DDGLCNt2rpp	-1000	1000
DDGLCNtex	-1000	1000
DDGLK	0	1000
DDPA	0	1000
DDPGALA	-1000	1000
DGK1	-1000	1000
DGMPtex	-1000	1000
DGSNt2pp	0	1000
DGSNtex	-1000	1000
DHAD1	0	1000
DHAD2	0	1000
DHAPT	0	0
DHAtex	-1000	1000
DHAtpp	-1000	1000
DHBD	-1000	1000
DHBS	0	1000
DHBSH	0	1000
DHCIND	0	1000
DHCINDO	0	1000
DHDPRy	0	1000
DHDPS	0	1000
DHFR	-1000	1000
DHFS	0	1000
DHNAOT4	0	1000
DHNPA2	0	1000
DHORD2	0	1000
DHORD5	0	1000
DHORTS	-1000	1000
DHPPD	0	1000
DHPPDA2	0	1000
DHPS2	0	1000
DHPTDCs	0	1000
DHPTPE	-1000	1000
DHQS	0	1000
DHQTi	0	1000
DIMPtex	-1000	1000
DINSt2pp	0	1000
DINStex	-1000	1000
DKGLCNR1	0	1000
DKGLCNR2x	0	1000
DKGLCNR2y	0	1000
DKMPPD	0	1000
DKMPPD3	0	1000
DMATT	0	1000
DMPPS	0	1000
DMQMT	0	1000
DMSOR1	0	1000
DMSOR1pp	0	1000
DMSOR2	0	1000
DMSOR2pp	0	1000
DMSOtex	-1000	1000
DMStex	-1000	1000
DM_4HBA	0	1000
DM_5DRIB	0	1000
DM_AACALD	0	1000
DM_HMFURN	0	1000
DM_OXAM	0	1000
DNMPPA	0	1000
DNTPPA	0	1000
DOGULNR	0	1000
DOPAtex	-1000	1000
DPCOAK	0	1000
DPR	0	1000
DRPA	0	1000
DSBAO1	0	1000
DSBAO2	0	1000
DSBCGT	0	1000
DSBDR	0	1000
DSBGGT	0	1000
DSERDHr	-1000	1000
DSERt2pp	0	1000
DSERtex	-1000	1000
DTMPK	-1000	1000
DTMPtex	-1000	1000
DUMPtex	-1000	1000
DURIK1	0	1000
DURIPP	-1000	1000
DURIt2pp	0	1000
DURItex	-1000	1000
DUTPDP	0	1000
DXPRIi	0	1000
DXPS	0	1000
DXYLK	0	1000
D_LACt2pp	-1000	1000
D_LACtex	-1000	1000
E4PD	-1000	1000
EAR100x	0	1000
EAR100y	0	1000
EAR120x	0	1000
EAR120y	0	1000
EAR121x	0	1000
EAR121y	0	1000
EAR140x	0	1000
EAR140y	0	1000
EAR141x	0	1000
EAR141y	0	1000
EAR160x	0	1000
EAR160y	0	1000
EAR161x	0	1000
EAR161y	0	1000
EAR180x	0	1000
EAR180y	0	1000
EAR181x	0	1000
EAR181y	0	1000
EAR40x	0	1000
EAR40y	0	1000
EAR60x	0	1000
EAR60y	0	1000
EAR80x	0	1000
EAR80y	0	1000
ECA4COLIPAtex	0	1000
ECA4OALpp	0	1000
ECAP1pp	0	1000
ECAP2pp	0	1000
ECAP3pp	0	1000
ECAtpp	0	1000
ECOAH1	-1000	1000
ECOAH2	-1000	1000
ECOAH3	-1000	1000
ECOAH4	-1000	1000
ECOAH5	-1000	1000
ECOAH6	-1000	1000
ECOAH7	-1000	1000
ECOAH8	-1000	1000
EDA	0	1000
EDD	0	1000
EDTXS1	0	1000
EDTXS2	0	1000
EDTXS3	0	1000
EDTXS4	0	1000
ENLIPAtex	0	1000
ENO	0	1000
ENTCS	0	1000
ENTERES	0	1000
ENTERES2	0	1000
ETHAAL	0	1000
ETHAt2pp	0	1000
ETHAtex	-1000	1000
ETHSO3abcpp	0	1000
ETHSO3tex	-1000	1000
ETOHt2rpp	-1000	1000
ETOHtex	-1000	1000
EX_12ppd_R(e)	0	0
EX_12ppd_S(e)	0	0
EX_14glucan(e)	0	0
EX_15dap(e)	0	0
EX_23camp(e)	0	0
EX_23ccmp(e)	0	0
EX_23cgmp(e)	0	0
EX_23cump(e)	0	0
EX_23dappa(e)	0	0
EX_26dap_M(e)	0	0
EX_2ddglcn(e)	0	0
EX_34dhpac(e)	0	0
EX_3amp(e)	0	0
EX_3cmp(e)	0	0
EX_3gmp(e)	0	0
EX_3hcinnm(e)	0	0
EX_3hpppn(e)	0	0
EX_3ump(e)	0	0
EX_4abut(e)	0	0
EX_4hoxpacd(e)	0	0
EX_5dglcn(e)	0	0
EX_LalaDgluMdapDala(e)	0	0
EX_LalaDgluMdap(e)	0	0
EX_ac(e)	0	0.5465
EX_acac(e)	0	0
EX_acald(e)	0	0
EX_acgal1p(e)	0	0
EX_acgal(e)	0	0
EX_acgam1p(e)	0	0
EX_acgam(e)	0	0
EX_acmana(e)	0	0
EX_acmum(e)	0	0
EX_acnam(e)	0	0
EX_acolipa(e)	0	0
EX_acser(e)	0	0
EX_ade(e)	0	0
EX_adn(e)	0	0
EX_adocbl(e)	0	0
EX_ag(e)	0	0
EX_agm(e)	0	0
EX_akg(e)	0	0
EX_ala_B(e)	0	0
EX_ala_D(e)	0	0
EX_ala_L(e)	0	0
EX_alaala(e)	0	0
EX_all_D(e)	0	0
EX_alltn(e)	0	0
EX_amp(e)	0	0
EX_anhgm(e)	0	0
EX_arab_L(e)	0	0
EX_arbtn(e)	0	0
EX_arbtn_fe3(e)	0	0
EX_arg_L(e)	0	0
EX_ascb_L(e)	0	0
EX_asn_L(e)	0	0
EX_aso3(e)	0	0
EX_asp_L(e)	0	0
EX_but(e)	0	0
EX_butso3(e)	0	0
EX_ca2(e)	-1000	1000
EX_cbi(e)	0	0
EX_cbl1(e)	0	0
EX_cd2(e)	0	0
EX_cgly(e)	0	0
EX_chol(e)	0	0
EX_cit(e)	0	0
EX_cl(e)	-1000	0
EX_cmp(e)	0	0
EX_co2(e)	10.0792	10.0792
EX_cobalt2(e)	-1000	0
EX_colipa(e)	0	0
EX_cpgn(e)	0	0
EX_cpgn_un(e)	0	0
EX_crn(e)	0	0
EX_csn(e)	0	0
EX_cu2(e)	-1000	0
EX_cu(e)	0	0
EX_cyan(e)	0	0
EX_cynt(e)	0	0
EX_cys_D(e)	0	0
EX_cys_L(e)	0	0
EX_cytd(e)	0	0
EX_dad_2(e)	0	0
EX_damp(e)	0	0
EX_dca(e)	0	0
EX_dcmp(e)	0	0
EX_dcyt(e)	0	0
EX_ddca(e)	0	0
EX_dgmp(e)	0	0
EX_dgsn(e)	0	0
EX_dha(e)	0	0
EX_dimp(e)	0	0
EX_din(e)	0	0
EX_dms(e)	0	0
EX_dmso(e)	0	0
EX_dopa(e)	0	0
EX_dtmp(e)	0	0
EX_dump(e)	0	0
EX_duri(e)	0	0
EX_eca4colipa(e)	0	0
EX_enlipa(e)	0	0
EX_enter(e)	0	0
EX_etha(e)	0	0
EX_ethso3(e)	0	0
EX_etoh(e)	0	0.1309
EX_f6p(e)	0	0
EX_fald(e)	0	0
EX_fe2(e)	-1000	1000
EX_fe3(e)	-1000	1000
EX_fe3dcit(e)	0	0
EX_fe3dhbzs(e)	0	0
EX_fe3hox(e)	0	0
EX_fe3hox_un(e)	0	0
EX_fecrm(e)	0	0
EX_fecrm_un(e)	0	0
EX_feenter(e)	0	0
EX_feoxam(e)	0	0
EX_feoxam_un(e)	0	0
EX_for(e)	0	0.4445
EX_fru(e)	0	0
EX_frulys(e)	0	0
EX_fruur(e)	0	0
EX_fuc_L(e)	0	0
EX_fum(e)	0	0
EX_g1p(e)	0	0
EX_g3pc(e)	0	0
EX_g3pe(e)	0	0
EX_g3pg(e)	0	0
EX_g3pi(e)	0	0
EX_g3ps(e)	0	0
EX_g6p(e)	0	0
EX_gal1p(e)	0	0
EX_gal_bD(e)	0	0
EX_gal(e)	0	0
EX_galct_D(e)	0	0
EX_galctn_D(e)	0	0
EX_galctn_L(e)	0	0
EX_galt(e)	0	0
EX_galur(e)	0	0
EX_gam6p(e)	0	0
EX_gam(e)	0	0
EX_gbbtn(e)	0	0
EX_gdp(e)	0	0
EX_glc(e)	-8.1678	-5.8322
EX_glcn(e)	0	0
EX_glcr(e)	0	0
EX_glcur1p(e)	0	0
EX_glcur(e)	0	0
EX_gln_L(e)	0	1000
EX_glu_L(e)	0	1000
EX_gly(e)	0	0
EX_glyald(e)	0	0
EX_glyb(e)	0	0
EX_glyc2p(e)	0	0
EX_glyc3p(e)	0	0
EX_glyc_R(e)	0	0
EX_glyc(e)	0	0
EX_glyclt(e)	0	0
EX_gmp(e)	0	0
EX_gsn(e)	0	0
EX_gthox(e)	0	0
EX_gthrd(e)	0	0
EX_gtp(e)	0	0
EX_gua(e)	0	0
EX_h2(e)	0	1000
EX_h2o2(e)	0	0
EX_h2o(e)	-1000	1000
EX_h2s(e)	0	0
EX_h(e)	-1000	1000
EX_hacolipa(e)	0	0
EX_halipa(e)	0	0
EX_hdca(e)	0	0
EX_hdcea(e)	0	0
EX_hg2(e)	0	0
EX_his_L(e)	0	0
EX_hom_L(e)	0	0
EX_hxa(e)	0	0
EX_hxan(e)	0	0
EX_idon_L(e)	0	0
EX_ile_L(e)	0	0
EX_imp(e)	0	0
EX_indole(e)	0	0
EX_inost(e)	0	0
EX_ins(e)	0	0
EX_isetac(e)	0	0
EX_k(e)	-1000	1000
EX_kdo2lipid4(e)	0	0
EX_lac_D(e)	0	0.075
EX_lac_L(e)	0	0
EX_lcts(e)	0	0
EX_leu_L(e)	0	0
EX_lipa_cold(e)	0	0
EX_lipa(e)	0	0
EX_lys_L(e)	0	0
EX_lyx_L(e)	0	0
EX_mal_D(e)	0	0
EX_mal_L(e)	0	0
EX_malt(e)	0	0
EX_malthx(e)	0	0
EX_maltpt(e)	0	0
EX_malttr(e)	0	0
EX_maltttr(e)	0	0
EX_man6p(e)	0	0
EX_man(e)	0	0
EX_manglyc(e)	0	0
EX_melib(e)	0	0
EX_met_D(e)	0	0
EX_met_L(e)	0	0
EX_metsox_R_L(e)	0	0
EX_metsox_S_L(e)	0	0
EX_mg2(e)	-1000	0
EX_minohp(e)	0	0
EX_mmet(e)	0	0
EX_mn2(e)	-1000	0
EX_mnl(e)	0	0
EX_mobd(e)	-1000	0
EX_mso3(e)	0	0
EX_n2o(e)	0	0
EX_na1(e)	-1000	1000
EX_nac(e)	0	0
EX_nh4(e)	-1000	1000
EX_ni2(e)	0	0
EX_nmn(e)	0	0
EX_no2(e)	0	0
EX_no3(e)	0	0
EX_no(e)	0	0
EX_o16a4colipa(e)	0	0
EX_o2(e)	-20	0
EX_o2s(e)	0	0
EX_ocdca(e)	0	0
EX_ocdcea(e)	0	0
EX_octa(e)	0	0
EX_orn(e)	0	0
EX_orot(e)	0	0
EX_pacald(e)	0	0
EX_peamn(e)	0	0
EX_phe_L(e)	0	0
EX_pheme(e)	0	0
EX_pi(e)	-1000	1000
EX_pnto_R(e)	0	0
EX_ppa(e)	0	0
EX_ppal(e)	0	0
EX_pppn(e)	0	0
EX_ppt(e)	0	0
EX_pro_L(e)	0	0
EX_progly(e)	0	0
EX_psclys(e)	0	0
EX_pser_L(e)	0	0
EX_ptrc(e)	0	0
EX_pyr(e)	0	0.0426
EX_r5p(e)	0	0
EX_rib_D(e)	0	0
EX_rmn(e)	0	0
EX_sbt_D(e)	0	0
EX_ser_D(e)	0	0
EX_ser_L(e)	0	0
EX_skm(e)	0	0
EX_so2(e)	0	0
EX_so3(e)	0	0
EX_so4(e)	-1000	0
EX_spmd(e)	0	0
EX_succ(e)	0	0
EX_sucr(e)	0	0
EX_sulfac(e)	0	0
EX_tartr_L(e)	0	0
EX_taur(e)	0	0
EX_tcynt(e)	0	0
EX_thm(e)	-1000	0
EX_thr_L(e)	0	0
EX_thrp(e)	0	0
EX_thym(e)	0	0
EX_thymd(e)	0	0
EX_tma(e)	0	0
EX_tmao(e)	0	0
EX_tre(e)	0	0
EX_trp_L(e)	0	0
EX_tsul(e)	0	0
EX_ttdca(e)	0	0
EX_ttdcea(e)	0	0
EX_tungs(e)	-1000	0
EX_tym(e)	0	0
EX_tyr_L(e)	0	0
EX_tyrp(e)	0	0
EX_uacgam(e)	0	0
EX_udpacgal(e)	0	0
EX_udpg(e)	0	0
EX_udpgal(e)	0	0
EX_udpglcur(e)	0	0
EX_ump(e)	0	0
EX_ura(e)	0	0
EX_urea(e)	0	0
EX_uri(e)	0	0
EX_val_L(e)	0	0
EX_xan(e)	0	0
EX_xmp(e)	0	0
EX_xtsn(e)	0	0
EX_xyl_D(e)	0	0
EX_xylu_L(e)	0	0
EX_zn2(e)	-1000	1000
Ec_biomass_iAF1260_core_59p81M	0.7575	0.7723
F6PA	0	0
F6PP	0	1000
F6Pt6_2pp	0	1000
F6Ptex	-1000	1000
FA100ACPHi	0	1000
FA120ACPHi	0	1000
FA140ACPHi	0	1000
FA141ACPHi	0	1000
FA160ACPHi	0	1000
FA161ACPHi	0	1000
FA80ACPHi	0	1000
FACOAE100	0	1000
FACOAE120	0	1000
FACOAE140	0	1000
FACOAE141	0	1000
FACOAE160	0	1000
FACOAE161	0	1000
FACOAE180	0	1000
FACOAE181	0	1000
FACOAE60	0	1000
FACOAE80	0	1000
FACOAL100t2pp	0	1000
FACOAL120t2pp	0	1000
FACOAL140t2pp	0	1000
FACOAL141t2pp	0	1000
FACOAL160t2pp	0	1000
FACOAL161t2pp	0	1000
FACOAL180t2pp	0	1000
FACOAL181t2pp	0	1000
FACOAL60t2pp	0	1000
FACOAL80t2pp	0	1000
FADRx	0	1000
FADRx2	0	1000
FALDH2	-1000	1000
FALDtex	-1000	1000
FALDtpp	-1000	1000
FALGTHLs	-1000	1000
FBA	0	1000
FBP	0	0
FCI	-1000	1000
FCLK	0	1000
FCLPA	-1000	1000
FCLT	0	1000
FDH4pp	0	1000
FDH5pp	0	1000
FDMO	0	1000
FDMO2	0	1000
FDMO3	0	1000
FDMO4	0	1000
FDMO6	0	1000
FE2abcpp	0	1000
FE2t2pp	0	1000
FE2t3pp	0	1000
FE2tex	-1000	1000
FE2tpp	0	1000
FE3DCITabcpp	0	1000
FE3DCITtonex	0	1000
FE3DHBZR	0	1000
FE3DHBZSabcpp	0	1000
FE3DHBZStonex	0	1000
FE3HOXR1	0	1000
FE3HOXR2	0	1000
FE3HOXR3	0	1000
FE3HOXUtex	0	1000
FE3HOXUtpp	0	1000
FE3HOXabcpp	0	1000
FE3HOXexs	0	1000
FE3HOXtonex	0	1000
FE3Ri	0	1000
FE3abcpp	0	1000
FE3tex	-1000	1000
FECRMR1	0	1000
FECRMR2	0	1000
FECRMR3	0	1000
FECRMUtex	0	1000
FECRMUtpp	0	1000
FECRMabcpp	0	1000
FECRMexs	0	1000
FECRMtonex	0	1000
FEENTERR1	0	1000
FEENTERR2	0	1000
FEENTERR3	0	1000
FEENTERabcpp	0	1000
FEENTERexs	0	1000
FEENTERtex	0	1000
FEENTERtonex	0	1000
FEENTERtpp	0	1000
FEOXAMR1	0	1000
FEOXAMR2	0	1000
FEOXAMR3	0	1000
FEOXAMUtex	0	1000
FEOXAMUtpp	0	1000
FEOXAMabcpp	0	1000
FEOXAMexs	0	1000
FEOXAMtonex	0	1000
FEROpp	0	1000
FFSD	0	1000
FHL	0	0
FLDR	0	1000
FLVR	0	1000
FLVRx	0	1000
FMETTRS	0	1000
FMNAT	0	1000
FMNRx	0	1000
FMNRx2	0	1000
FORt2pp	0	1000
FORtex	-1000	1000
FORtppi	0	1000
FRD2	0	1000
FRD3	0	1000
FRUK	0	1000
FRULYSDG	-1000	1000
FRULYSE	-1000	1000
FRULYSK	0	1000
FRULYSt2pp	0	1000
FRULYStex	-1000	1000
FRUURt2rpp	-1000	1000
FRUURtex	-1000	1000
FRUpts2pp	0	1000
FRUptspp	0	1000
FRUtex	-1000	1000
FTHFD	0	1000
FUCtex	-1000	1000
FUCtpp	-1000	1000
FUM	-1000	1000
FUMt2_2pp	0	1000
FUMt2_3pp	0	1000
FUMtex	-1000	1000
G1PACT	0	1000
G1PPpp	0	0
G1PTT	0	1000
G1Ptex	0	0
G1SAT	-1000	1000
G2PPpp	0	1000
G3PAT120	0	1000
G3PAT140	0	1000
G3PAT141	0	1000
G3PAT160	0	1000
G3PAT161	0	1000
G3PAT180	0	1000
G3PAT181	0	1000
G3PCabcpp	0	1000
G3PCtex	-1000	1000
G3PD2	-1000	1000
G3PD5	0	1000
G3PD6	0	1000
G3PD7	0	1000
G3PEabcpp	0	1000
G3PEtex	-1000	1000
G3PGabcpp	0	1000
G3PGtex	-1000	1000
G3PIabcpp	0	1000
G3PItex	-1000	1000
G3PSabcpp	0	1000
G3PStex	-1000	1000
G3PT	0	1000
G5SADs	0	1000
G5SD	0	1000
G6PDA	0	1000
G6PDH2r	0	1000
G6PP	0	0
G6Pt6_2pp	0	1000
G6Ptex	-1000	1000
GAL1PPpp	0	1000
GAL1Ptex	-1000	1000
GALBDtex	-1000	1000
GALCTD	0	1000
GALCTLO	0	1000
GALCTND	0	1000
GALCTNLt2pp	0	1000
GALCTNLtex	-1000	1000
GALCTNt2pp	0	1000
GALCTNtex	-1000	1000
GALCTt2rpp	-1000	1000
GALCTtex	-1000	1000
GALKr	-1000	1000
GALM2pp	0	1000
GALS3	0	1000
GALT1	0	1000
GALTptspp	0	1000
GALTtex	-1000	1000
GALURt2rpp	-1000	1000
GALURtex	-1000	1000
GALUi	0	1000
GALabcpp	0	1000
GALt2pp	0	1000
GALtex	-1000	1000
GAM6Pt6_2pp	0	1000
GAMAN6Ptex	-1000	1000
GAMptspp	0	1000
GAMtex	-1000	1000
GAPD	-1000	1000
GARFT	-1000	1000
GART	0	1000
GBBTNtex	-1000	1000
GCALDD	0	1000
GDMANE	0	1000
GDPDPK	0	1000
GDPMNH	0	1000
GDPMNP	0	1000
GDPtex	-1000	1000
GF6PTA	0	1000
GGGABADr	-1000	1000
GGGABAH	0	1000
GGPTRCO	0	1000
GGPTRCS	0	1000
GHMT2r	-1000	1000
GK1	-1000	1000
GLBRAN2	0	0
GLCATr	-1000	1000
GLCDpp	0	0
GLCNt2rpp	-1000	1000
GLCNtex	-1000	1000
GLCP	0	0
GLCP2	0	0
GLCRAL	0	1000
GLCRD	0	1000
GLCRt2rpp	-1000	1000
GLCRtex	-1000	1000
GLCS1	0	1000
GLCTR1	0	1000
GLCTR2	0	1000
GLCTR3	0	1000
GLCUR1Ptex	-1000	1000
GLCURt2rpp	-1000	1000
GLCURtex	-1000	1000
GLCabcpp	0	0
GLCptspp	0	1000
GLCt2pp	0	0
GLCtex	-1000	1000
GLCtexi	0	1000
GLDBRAN2	0	1000
GLGC	0	1000
GLNS	0	1000
GLNTRS	0	1000
GLNabcpp	0	1000
GLNtex	-1000	1000
GLTPD	-1000	1000
GLU5K	0	1000
GLUABUTt7pp	-1000	1000
GLUCYS	0	1000
GLUDC	0	1000
GLUDy	-1000	1000
GLUN	0	1000
GLUNpp	0	1000
GLUPRT	0	1000
GLUR	-1000	1000
GLUSy	0	1000
GLUTRR	0	1000
GLUTRS	0	1000
GLUabcpp	0	1000
GLUt2rpp	-1000	1000
GLUt4pp	0	1000
GLUtex	-1000	1000
GLXCL	0	1000
GLYALDtex	-1000	1000
GLYALDtpp	-1000	1000
GLYAT	-1000	1000
GLYBabcpp	0	1000
GLYBt2pp	0	1000
GLYBtex	-1000	1000
GLYC2Ptex	-1000	1000
GLYC3Pabcpp	0	1000
GLYC3Pt6pp	0	1000
GLYC3Ptex	-1000	1000
GLYCAt2rpp	-1000	1000
GLYCAtex	-1000	1000
GLYCDx	0	1000
GLYCK	0	1000
GLYCK2	0	1000
GLYCL	0	1000
GLYCLTDx	0	1000
GLYCLTDy	0	1000
GLYCLTt2rpp	-1000	1000
GLYCLTt4pp	0	1000
GLYCLTtex	-1000	1000
GLYCTO2	0	1000
GLYCTO3	0	1000
GLYCTO4	0	1000
GLYCtex	-1000	1000
GLYCtpp	0	1000
GLYK	0	1000
GLYOX	0	1000
GLYOX3	0	1000
GLYTRS	0	1000
GLYt2pp	0	1000
GLYt4pp	0	1000
GLYtex	-1000	1000
GMAND	0	1000
GMHEPAT	0	1000
GMHEPK	0	1000
GMHEPPA	0	1000
GMPR	0	1000
GMPS2	0	1000
GMPtex	-1000	1000
GND	0	1000
GNK	0	1000
GOFUCR	0	1000
GP4GH	0	1000
GPDDA1	0	1000
GPDDA1pp	0	1000
GPDDA2	0	1000
GPDDA2pp	0	1000
GPDDA3	0	1000
GPDDA3pp	0	1000
GPDDA4	0	1000
GPDDA4pp	0	1000
GPDDA5	0	1000
GPDDA5pp	0	1000
GRTT	0	1000
GRXR	0	1000
GSNK	0	1000
GSNt2pp	0	1000
GSNtex	-1000	1000
GSPMDA	0	1000
GSPMDS	0	1000
GTHOXtex	-1000	1000
GTHOr	-1000	1000
GTHRDHpp	0	1000
GTHRDabc2pp	0	1000
GTHRDabcpp	0	1000
GTHRDtex	-1000	1000
GTHS	0	1000
GTPCI	0	1000
GTPCII2	0	1000
GTPDPDP	0	1000
GTPDPK	0	1000
GTPHs	0	1000
GTPtex	-1000	1000
GUAD	0	1000
GUAPRT	0	1000
GUAt2pp	0	1000
GUAtex	-1000	1000
GUAtpp	-1000	1000
GUI1	-1000	1000
GUI2	-1000	1000
GUR1PPpp	0	1000
H2O2tex	-1000	1000
H2Otex	-1000	1000
H2Otpp	-1000	1000
H2SO	0	1000
H2St1pp	0	1000
H2Stex	-1000	1000
H2tex	-1000	1000
H2tpp	-1000	1000
HACD1i	0	1000
HACD2i	0	1000
HACD3i	0	1000
HACD4i	0	1000
HACD5i	0	1000
HACD6i	0	1000
HACD7i	0	1000
HACD8i	0	1000
HBZOPT	0	1000
HCINNMt2rpp	-1000	1000
HCINNMtex	-1000	1000
HCO3E	-1000	1000
HCYSMT	0	1000
HCYSMT2	0	1000
HDCAtexi	0	1000
HDCEAtexi	0	1000
HDCOAI	0	1000
HEMEOS	0	1000
HEPK1	0	1000
HEPK2	0	1000
HEPT1	0	1000
HEPT2	0	1000
HEPT3	0	1000
HEPT4	0	1000
HETZK	0	1000
HEX1	0	0
HEX4	0	1000
HEX7	0	1000
HEXt2rpp	-1000	1000
HG2abcpp	0	1000
HG2t3pp	0	1000
HG2tex	-1000	1000
HISTD	0	1000
HISTP	0	1000
HISTRS	0	1000
HISabcpp	0	1000
HISt2rpp	-1000	1000
HIStex	-1000	1000
HKNDDH	0	1000
HKNTDH	0	1000
HMBS	0	1000
HMPK1	0	1000
HOMt2pp	0	1000
HOMtex	-1000	1000
HOPNTAL	0	1000
HPPK2	0	1000
HPPPNDO	0	1000
HPPPNt2rpp	-1000	1000
HPPPNtex	-1000	1000
HPYRI	-1000	1000
HPYRRx	0	1000
HPYRRy	0	1000
HSDy	-1000	1000
HSK	0	1000
HSST	0	1000
HSTPT	0	1000
HXAND	0	1000
HXAtex	-1000	1000
HXCT	0	1000
HXPRT	0	1000
HYD1pp	0	1000
HYD2pp	0	1000
HYD3pp	0	1000
HYPOE	0	1000
HYXNtex	-1000	1000
HYXNtpp	-1000	1000
Htex	-1000	1000
ICDHyr	-1000	1000
ICHORS	-1000	1000
ICHORSi	0	1000
ICHORT	0	1000
ICL	0	1000
IDOND	-1000	1000
IDOND2	0	1000
IDONt2rpp	-1000	1000
IDONtex	0	1000
IG3PS	0	1000
IGPDH	0	1000
IGPS	0	1000
ILETA	-1000	1000
ILETRS	0	1000
ILEabcpp	0	1000
ILEt2rpp	-1000	1000
ILEtex	-1000	1000
IMPC	-1000	1000
IMPD	0	1000
IMPtex	-1000	1000
INDOLEt2pp	0	1000
INDOLEt2rpp	-1000	1000
INDOLEtex	-1000	1000
INOSTt4pp	0	1000
INSH	0	1000
INSK	0	1000
INSTtex	-1000	1000
INSt2pp	0	1000
INSt2rpp	-1000	1000
INStex	-1000	1000
IPDDI	-1000	1000
IPDPS	0	1000
IPMD	0	1000
IPPMIa	-1000	1000
IPPMIb	-1000	1000
IPPS	0	1000
ISETACabcpp	0	1000
ISETACtex	-1000	1000
K2L4Aabcpp	0	1000
K2L4Atex	0	1000
KARA1	-1000	1000
KARA2	-1000	1000
KAS14	0	1000
KAS15	0	1000
KAT1	0	1000
KAT2	0	1000
KAT3	0	1000
KAT4	0	1000
KAT5	0	1000
KAT6	0	1000
KAT7	0	1000
KAT8	0	1000
KDOCT2	0	1000
KDOPP	0	1000
KDOPS	0	1000
KG6PDC	0	1000
Kabcpp	0	1000
Kt2pp	0	1000
Kt3pp	0	1000
Ktex	-1000	1000
LA4NTpp	0	1000
LACZ	0	1000
LACZpp	0	1000
LADGMDH	0	1000
LALDO2x	0	1000
LALGP	0	1000
LCADi	0	1000
LCARR	-1000	1000
LCARS	-1000	1000
LCTSt3ipp	0	1000
LCTStex	-1000	1000
LCTStpp	-1000	1000
LDH_D	-1000	1000
LDH_D2	0	1000
LEUTAi	0	1000
LEUTRS	0	1000
LEUabcpp	0	1000
LEUt2rpp	0	1000
LEUtex	-1000	1000
LGTHL	0	1000
LIPACabcpp	0	1000
LIPAHT2ex	0	1000
LIPAHTex	0	1000
LIPAabcpp	0	1000
LIPAtex	0	1000
LPADSS	0	1000
LPLIPAL1A120pp	0	1000
LPLIPAL1A140pp	0	1000
LPLIPAL1A141pp	0	1000
LPLIPAL1A160pp	0	1000
LPLIPAL1A161pp	0	1000
LPLIPAL1A180pp	0	1000
LPLIPAL1A181pp	0	1000
LPLIPAL1E120pp	0	1000
LPLIPAL1E140pp	0	1000
LPLIPAL1E141pp	0	1000
LPLIPAL1E160pp	0	1000
LPLIPAL1E161pp	0	1000
LPLIPAL1E180pp	0	1000
LPLIPAL1E181pp	0	1000
LPLIPAL1G120pp	0	1000
LPLIPAL1G140pp	0	1000
LPLIPAL1G141pp	0	1000
LPLIPAL1G160pp	0	1000
LPLIPAL1G161pp	0	1000
LPLIPAL1G180pp	0	1000
LPLIPAL1G181pp	0	1000
LPLIPAL2A120	0	1000
LPLIPAL2A140	0	1000
LPLIPAL2A141	0	1000
LPLIPAL2A160	0	1000
LPLIPAL2A161	0	1000
LPLIPAL2A180	0	1000
LPLIPAL2A181	0	1000
LPLIPAL2ATE120	0	1000
LPLIPAL2ATE140	0	1000
LPLIPAL2ATE141	0	1000
LPLIPAL2ATE160	0	1000
LPLIPAL2ATE161	0	1000
LPLIPAL2ATE180	0	1000
LPLIPAL2ATE181	0	1000
LPLIPAL2ATG120	0	1000
LPLIPAL2ATG140	0	1000
LPLIPAL2ATG141	0	1000
LPLIPAL2ATG160	0	1000
LPLIPAL2ATG161	0	1000
LPLIPAL2ATG180	0	1000
LPLIPAL2ATG181	0	1000
LPLIPAL2E120	0	1000
LPLIPAL2E140	0	1000
LPLIPAL2E141	0	1000
LPLIPAL2E160	0	1000
LPLIPAL2E161	0	1000
LPLIPAL2E180	0	1000
LPLIPAL2E181	0	1000
LPLIPAL2G120	0	1000
LPLIPAL2G140	0	1000
LPLIPAL2G141	0	1000
LPLIPAL2G160	0	1000
LPLIPAL2G161	0	1000
LPLIPAL2G180	0	1000
LPLIPAL2G181	0	1000
LSERDHr	-1000	1000
LYSDC	0	1000
LYSTRS	0	1000
LYSabcpp	0	1000
LYSt2pp	0	1000
LYSt3pp	0	1000
LYStex	-1000	1000
LYXI	0	1000
LYXt2pp	0	1000
LYXtex	-1000	1000
L_LACD2	0	1000
L_LACD3	0	1000
L_LACt2rpp	-1000	1000
L_LACtex	-1000	1000
M1PD	-1000	1000
MACPD	0	1000
MALDDH	0	1000
MALDt2_2pp	0	1000
MALDtex	-1000	1000
MALS	0	1000
MALTATr	-1000	1000
MALTHXabcpp	0	1000
MALTHXtexi	0	1000
MALTPTabcpp	0	1000
MALTPTtexi	0	1000
MALTTRabcpp	0	1000
MALTTRtexi	0	1000
MALTTTRabcpp	0	1000
MALTTTRtexi	0	1000
MALTabcpp	0	1000
MALTptspp	0	1000
MALTtexi	0	1000
MALt2_2pp	0	1000
MALt2_3pp	0	1000
MALtex	-1000	1000
MAN1PT2	0	1000
MAN6PI	-1000	1000
MAN6Pt6_2pp	0	1000
MAN6Ptex	-1000	1000
MANAO	-1000	1000
MANGLYCptspp	0	1000
MANGLYCtex	-1000	1000
MANPGH	0	1000
MANptspp	0	1000
MANtex	-1000	1000
MCITD	0	1000
MCITL2	-1000	1000
MCITS	0	1000
MCOATA	-1000	1000
MCPST	0	1000
MCTP1App	0	1000
MCTP1Bpp	0	1000
MCTP2App	0	1000
MDDCP1pp	0	1000
MDDCP2pp	0	1000
MDDCP3pp	0	1000
MDDCP4pp	0	1000
MDDCP5pp	0	1000
MDDEP1pp	0	1000
MDDEP2pp	0	1000
MDDEP3pp	0	1000
MDDEP4pp	0	1000
MDH	-1000	1000
MDH2	0	1000
MDH3	0	1000
MDRPD	0	1000
ME1	0	1000
ME2	0	1000
MECDPDH2	0	1000
MECDPS	0	1000
MELIBt2pp	0	1000
MELIBt3ipp	0	1000
MELIBtex	-1000	1000
MEPCT	0	1000
METAT	0	1000
METDabcpp	0	1000
METDtex	-1000	1000
METOX1s	0	1000
METOX2s	0	1000
METS	0	1000
METSOX1abcpp	0	1000
METSOX1tex	-1000	1000
METSOX2abcpp	0	1000
METSOX2tex	-1000	1000
METSOXR1	0	1000
METSOXR2	0	1000
METTRS	0	1000
METabcpp	0	1000
METtex	-1000	1000
MG2t3_2pp	-1000	1000
MG2tex	-1000	1000
MG2tpp	0	1000
MG2uabcpp	0	1000
MGSA	0	1000
MI1PP	0	1000
MICITD	0	1000
MINOHPtexi	0	1000
MLDCP1App	0	1000
MLDCP1Bpp	0	1000
MLDCP2App	0	1000
MLDCP2Bpp	0	1000
MLDCP3App	0	1000
MLDEP1pp	0	1000
MLDEP2pp	0	1000
MLTG1	0	1000
MLTG2	0	1000
MLTG3	0	1000
MLTG4	0	1000
MLTG5	0	1000
MLTGY1pp	0	1000
MLTGY2pp	0	1000
MLTGY3pp	0	1000
MLTGY4pp	0	1000
MLTP1	0	0
MLTP2	0	0
MLTP3	0	0
MMCD	0	1000
MME	-1000	1000
MMETt2pp	0	1000
MMETtex	-1000	1000
MMM2	0	1000
MN2t3pp	0	1000
MN2tpp	0	1000
MN6PP	0	1000
MNLptspp	0	1000
MNLtex	-1000	1000
MNNH	0	1000
MNt2pp	0	1000
MNtex	-1000	1000
MOAT	0	1000
MOAT2	0	1000
MOAT3C	0	1000
MOBDabcpp	0	1000
MOBDtex	-1000	1000
MOHMT	0	1000
MPTG	0	1000
MPTG2	0	1000
MSO3abcpp	0	1000
MSO3tex	-1000	1000
MTAN	0	1000
MTHFC	-1000	1000
MTHFD	-1000	1000
MTHFR2	0	1000
MTRI	-1000	1000
MTRK	0	1000
MTRPOX	0	1000
N2Otex	-1000	1000
N2Otpp	-1000	1000
NACODA	0	1000
NACtex	-1000	1000
NACtpp	0	1000
NADDP	0	1000
NADH10	0	1000
NADH16pp	0	1000
NADH17pp	0	1000
NADH18pp	0	1000
NADH5	0	1000
NADH9	0	1000
NADK	0	1000
NADN	0	1000
NADPHQR2	0	1000
NADPHQR3	0	1000
NADPHQR4	0	1000
NADPPPS	0	1000
NADS1	0	1000
NADTRHD	0	1000
NAMNPP	0	1000
NAt3_1p5pp	0	1000
NAt3_2pp	0	1000
NAt3pp	0	1000
NAtex	-1000	1000
NDPK1	-1000	1000
NDPK2	-1000	1000
NDPK3	-1000	1000
NDPK4	-1000	1000
NDPK5	-1000	1000
NDPK6	-1000	1000
NDPK7	-1000	1000
NDPK8	-1000	1000
NH4tex	-1000	1000
NH4tpp	-1000	1000
NHFRBO	0	1000
NI2abcpp	0	1000
NI2t3pp	0	1000
NI2tex	-1000	1000
NI2tpp	0	1000
NI2uabcpp	0	1000
NMNAT	0	1000
NMNDA	0	1000
NMNN	0	1000
NMNPtpp	0	1000
NMNt7pp	0	1000
NMNtex	-1000	1000
NNAM	0	1000
NNATr	-1000	1000
NNDMBRT	0	1000
NNDPR	0	1000
NO2t2rpp	-1000	1000
NO2tex	-1000	1000
NO3R1bpp	0	1000
NO3R1pp	0	1000
NO3R2bpp	0	1000
NO3R2pp	0	1000
NO3t7pp	0	1000
NO3tex	-1000	1000
NODOx	0	1000
NODOy	0	1000
NOtex	-1000	1000
NOtpp	-1000	1000
NPHS	0	1000
NTD1	0	1000
NTD10	0	1000
NTD10pp	0	1000
NTD11	0	1000
NTD11pp	0	1000
NTD12	0	1000
NTD12pp	0	1000
NTD1pp	0	1000
NTD2	0	1000
NTD2pp	0	1000
NTD3	0	1000
NTD3pp	0	1000
NTD4	0	1000
NTD4pp	0	1000
NTD5	0	1000
NTD5pp	0	1000
NTD6	0	1000
NTD6pp	0	1000
NTD7	0	1000
NTD7pp	0	1000
NTD8	0	1000
NTD8pp	0	1000
NTD9	0	1000
NTD9pp	0	1000
NTP1	0	1000
NTP10	0	1000
NTP11	0	1000
NTP12	0	1000
NTP3	0	1000
NTP3pp	0	1000
NTP5	0	1000
NTPP1	0	1000
NTPP10	0	1000
NTPP11	0	1000
NTPP2	0	1000
NTPP3	0	1000
NTPP4	0	1000
NTPP5	0	1000
NTPP6	0	1000
NTPP7	0	1000
NTPP8	0	1000
NTPP9	0	1000
NTPTP1	0	1000
NTPTP2	0	1000
NTRIR2x	0	1000
NTRIR3pp	0	1000
NTRIR4pp	0	1000
O16A4COLIPAtex	0	1000
O16A4Lpp	0	1000
O16AP1pp	0	1000
O16AP2pp	0	1000
O16AP3pp	0	1000
O16AT	0	1000
O16AUNDtpp	0	1000
O16GALFT	0	1000
O16GLCT1	0	1000
O16GLCT2	0	1000
O2Stex	-1000	1000
O2tex	-1000	1000
O2tpp	-1000	1000
OAADC	0	1000
OBTFL	0	1000
OCBT	-1000	1000
OCDCAtexi	0	1000
OCDCEAtexi	0	1000
OCTAtex	-1000	1000
OCTDPS	0	1000
ODECOAI	0	1000
OHPBAT	-1000	1000
OHPHM	0	1000
OMBZLM	0	1000
OMCDC	0	1000
OMMBLHX	0	1000
OMMBLHX3	0	1000
OMPDC	0	1000
OMPHHX	0	1000
OMPHHX3	0	1000
OP4ENH	0	1000
OPHBDC	0	1000
OPHHX	0	1000
OPHHX3	0	1000
ORNDC	0	1000
ORNabcpp	0	1000
ORNtex	-1000	1000
OROTt2_2pp	0	1000
OROTtex	-1000	1000
ORPT	-1000	1000
OXAMTC	0	1000
OXGDC2	0	1000
P5CD	0	1000
P5CR	0	1000
PA120abcpp	0	1000
PA140abcpp	0	1000
PA141abcpp	0	1000
PA160abcpp	0	1000
PA161abcpp	0	1000
PA180abcpp	0	1000
PA181abcpp	0	1000
PACALDt2rpp	-1000	1000
PACALDtex	-1000	1000
PACCOAL	0	1000
PANTS	0	1000
PAPA120	0	1000
PAPA120pp	0	1000
PAPA140	0	1000
PAPA140pp	0	1000
PAPA141	0	1000
PAPA141pp	0	1000
PAPA160	0	1000
PAPA160pp	0	1000
PAPA161	0	1000
PAPA161pp	0	1000
PAPA180	0	1000
PAPA180pp	0	1000
PAPA181	0	1000
PAPA181pp	0	1000
PAPPT3	0	1000
PAPSR	0	1000
PAPSR2	0	1000
PDE1	0	1000
PDH	0	1000
PDX5PO2	0	1000
PDX5POi	0	1000
PDX5PS	0	1000
PDXPP	0	1000
PE120abcpp	0	1000
PE140abcpp	0	1000
PE141abcpp	0	1000
PE160abcpp	0	1000
PE161abcpp	0	1000
PE180abcpp	0	1000
PE181abcpp	0	1000
PEAMNOpp	0	1000
PEAMNtex	-1000	1000
PERD	-1000	1000
PETNT161pp	0	1000
PETNT181pp	0	1000
PFK	0	1000
PFK_2	0	1000
PFL	0	1000
PG120abcpp	0	1000
PG140abcpp	0	1000
PG141abcpp	0	1000
PG160abcpp	0	1000
PG161abcpp	0	1000
PG180abcpp	0	1000
PG181abcpp	0	1000
PGAMT	-1000	1000
PGCD	0	1000
PGI	0	1000
PGK	-1000	1000
PGL	0	1000
PGLYCP	0	1000
PGM	-1000	1000
PGMT	0	1000
PGP120abcpp	0	1000
PGP140abcpp	0	1000
PGP141abcpp	0	1000
PGP160abcpp	0	1000
PGP161abcpp	0	1000
PGP180abcpp	0	1000
PGP181abcpp	0	1000
PGPP120	0	1000
PGPP120pp	0	1000
PGPP140	0	1000
PGPP140pp	0	1000
PGPP141	0	1000
PGPP141pp	0	1000
PGPP160	0	1000
PGPP160pp	0	1000
PGPP161	0	1000
PGPP161pp	0	1000
PGPP180	0	1000
PGPP180pp	0	1000
PGPP181	0	1000
PGPP181pp	0	1000
PGSA120	0	1000
PGSA140	0	1000
PGSA141	0	1000
PGSA160	0	1000
PGSA161	0	1000
PGSA180	0	1000
PGSA181	0	1000
PHEMEabcpp	0	1000
PHEMEtiex	0	1000
PHETA1	-1000	1000
PHETRS	0	1000
PHEt2rpp	-1000	1000
PHEtex	-1000	1000
PHYTSpp	0	1000
PIt2rpp	-1000	1000
PItex	-1000	1000
PIuabcpp	0	1000
PLIPA1A120pp	0	1000
PLIPA1A140pp	0	1000
PLIPA1A141pp	0	1000
PLIPA1A160pp	0	1000
PLIPA1A161pp	0	1000
PLIPA1A180pp	0	1000
PLIPA1A181pp	0	1000
PLIPA1E120pp	0	1000
PLIPA1E140pp	0	1000
PLIPA1E141pp	0	1000
PLIPA1E160pp	0	1000
PLIPA1E161pp	0	1000
PLIPA1E180pp	0	1000
PLIPA1E181pp	0	1000
PLIPA1G120pp	0	1000
PLIPA1G140pp	0	1000
PLIPA1G141pp	0	1000
PLIPA1G160pp	0	1000
PLIPA1G161pp	0	1000
PLIPA1G180pp	0	1000
PLIPA1G181pp	0	1000
PLIPA2A120pp	0	1000
PLIPA2A140pp	0	1000
PLIPA2A141pp	0	1000
PLIPA2A160pp	0	1000
PLIPA2A161pp	0	1000
PLIPA2A180pp	0	1000
PLIPA2A181pp	0	1000
PLIPA2E120pp	0	1000
PLIPA2E140pp	0	1000
PLIPA2E141pp	0	1000
PLIPA2E160pp	0	1000
PLIPA2E161pp	0	1000
PLIPA2E180pp	0	1000
PLIPA2E181pp	0	1000
PLIPA2G120pp	0	1000
PLIPA2G140pp	0	1000
PLIPA2G141pp	0	1000
[truncated: 383 more rows]

## Sheet: acs-ackA-pta-No acetate
12DGR120tipp	0	1000
12DGR140tipp	0	1000
12DGR141tipp	0	1000
12DGR160tipp	0	1000
12DGR161tipp	0	1000
12DGR180tipp	0	1000
12DGR181tipp	0	1000
12PPDRtex	0	1000
12PPDRtpp	-1000	1000
12PPDStex	-1000	1000
12PPDStpp	-1000	1000
14GLUCANabcpp	0	1000
14GLUCANtexi	0	1000
23CAMPtex	-1000	1000
23CCMPtex	-1000	1000
23CGMPtex	-1000	1000
23CUMPtex	-1000	1000
23DAPPAt2pp	0	1000
23DAPPAtex	-1000	1000
23PDE2pp	0	1000
23PDE4pp	0	1000
23PDE7pp	0	1000
23PDE9pp	0	1000
26DAHtex	-1000	1000
2AGPA120tipp	0	1000
2AGPA140tipp	0	1000
2AGPA141tipp	0	1000
2AGPA160tipp	0	1000
2AGPA161tipp	0	1000
2AGPA180tipp	0	1000
2AGPA181tipp	0	1000
2AGPE120tipp	0	1000
2AGPE140tipp	0	1000
2AGPE141tipp	0	1000
2AGPE160tipp	0	1000
2AGPE161tipp	0	1000
2AGPE180tipp	0	1000
2AGPE181tipp	0	1000
2AGPEAT120	0	1000
2AGPEAT140	0	1000
2AGPEAT141	0	1000
2AGPEAT160	0	1000
2AGPEAT161	0	1000
2AGPEAT180	0	1000
2AGPEAT181	0	1000
2AGPG120tipp	0	1000
2AGPG140tipp	0	1000
2AGPG141tipp	0	1000
2AGPG160tipp	0	1000
2AGPG161tipp	0	1000
2AGPG180tipp	0	1000
2AGPG181tipp	0	1000
2AGPGAT120	0	1000
2AGPGAT140	0	1000
2AGPGAT141	0	1000
2AGPGAT160	0	1000
2AGPGAT161	0	1000
2AGPGAT180	0	1000
2AGPGAT181	0	1000
2DGLCNRx	0	1000
2DGLCNRy	0	1000
2DGULRx	0	1000
2DGULRy	0	1000
2MAHMP	0	1000
34dhpactex	-1000	1000
3AMPtex	-1000	1000
3CMPtex	-1000	1000
3GMPtex	-1000	1000
3HAD100	0	1000
3HAD120	0	1000
3HAD121	0	1000
3HAD140	0	1000
3HAD141	0	1000
3HAD160	0	1000
3HAD161	0	1000
3HAD180	0	1000
3HAD181	0	1000
3HAD40	0	1000
3HAD60	0	1000
3HAD80	0	1000
3HCINNMH	0	1000
3HPPPNH	0	1000
3KGK	0	1000
3NTD2pp	0	1000
3NTD4pp	0	1000
3NTD7pp	0	1000
3NTD9pp	0	1000
3OAR100	-1000	1000
3OAR120	-1000	1000
3OAR121	0	1000
3OAR140	-1000	1000
3OAR141	0	1000
3OAR160	-1000	1000
3OAR161	0	1000
3OAR180	-1000	1000
3OAR181	0	1000
3OAR40	-1000	1000
3OAR60	-1000	1000
3OAR80	-1000	1000
3OAS100	0	1000
3OAS120	0	1000
3OAS121	0	1000
3OAS140	0	1000
3OAS141	0	1000
3OAS160	0	1000
3OAS161	0	1000
3OAS180	0	1000
3OAS181	0	1000
3OAS60	0	1000
3OAS80	0	1000
3PEPTabcpp	0	1000
3PEPTtex	-1000	1000
3UMPtex	-1000	1000
42A12BOOXpp	0	1000
4HOXPACDtex	-1000	1000
4HTHRS	0	1000
4PCP	0	1000
4PCPpp	0	1000
4PEPTabcpp	0	1000
4PEPTtex	-1000	1000
5DGLCNR	-1000	1000
5DGLCNt2rpp	-1000	1000
5DGLCNtex	0	1000
5DOAN	0	1000
A5PISO	-1000	1000
AACPS1	0	1000
AACPS2	0	1000
AACPS3	0	1000
AACPS4	0	1000
AACPS5	0	1000
AACPS6	0	1000
AACPS7	0	1000
AACPS8	0	1000
AACPS9	0	1000
AACTOOR	0	1000
AADDGT	0	1000
AAMYL	0	1000
AAMYLpp	0	1000
AB6PGH	0	1000
ABTA	0	1000
ABUTD	0	1000
ABUTt2pp	0	1000
ABUTtex	-1000	1000
ACACCT	0	1000
ACACT1r	-1000	1000
ACACt2pp	-1000	1000
ACACtex	-1000	1000
ACALD	-1000	1000
ACALDtex	-1000	1000
ACALDtpp	-1000	1000
ACANTHAT	0	1000
ACBIPGT	0	1000
ACCOAC	0	1000
ACCOAL	0	1000
ACGAL1PPpp	0	1000
ACGAL1Ptex	-1000	1000
ACGALtex	-1000	1000
ACGAM1PPpp	0	1000
ACGAM1Ptex	-1000	1000
ACGAMK	0	1000
ACGAMT	0	1000
ACGAptspp	0	1000
ACGAtex	-1000	1000
ACGK	0	1000
ACGS	0	1000
ACHBS	0	1000
ACKr	0	0
ACLS	0	1000
ACM6PH	0	1000
ACMAMUT	0	1000
ACMANAptspp	0	1000
ACMANAtex	-1000	1000
ACMUMptspp	0	1000
ACMUMtex	0	1000
ACNAMt2pp	0	1000
ACNAMtex	-1000	1000
ACNML	0	1000
ACOAD1f	-1000	1000
ACOAD2f	-1000	1000
ACOAD3f	-1000	1000
ACOAD4f	-1000	1000
ACOAD5f	-1000	1000
ACOAD6f	-1000	1000
ACOAD7f	-1000	1000
ACOAD8f	-1000	1000
ACOATA	-1000	1000
ACODA	0	1000
ACOLIPAtex	0	1000
ACONIs	-1000	1000
ACONMT	0	1000
ACONTa	-1000	1000
ACONTb	-1000	1000
ACOTA	-1000	1000
ACPS1	0	1000
ACS	0	0
ACSERtex	-1000	1000
ACSERtpp	0	1000
ACt2rpp	-1000	1000
ACt4pp	0	1000
ACtex	-1000	1000
ADA	0	1000
ADCL	0	1000
ADCS	0	1000
ADD	0	1000
ADEt2rpp	-1000	1000
ADEtex	-1000	1000
ADK1	-1000	1000
ADK3	-1000	1000
ADK4	-1000	1000
ADMDC	0	1000
ADNCYC	0	1000
ADNK1	0	1000
ADNUC	0	1000
ADNt2pp	0	1000
ADNt2rpp	-1000	1000
ADNtex	-1000	1000
ADOCBIK	0	1000
ADOCBLS	0	1000
ADOCBLabcpp	0	1000
ADOCBLtonex	0	1000
ADPRDP	0	1000
ADPT	0	1000
ADSK	0	1000
ADSL1r	-1000	1000
ADSL2r	-1000	1000
ADSS	0	1000
AGDC	0	1000
AGM3PA	0	1000
AGM3PApp	0	1000
AGM3PH	0	1000
AGM3Pt2pp	0	1000
AGM4PA	0	1000
AGM4PApp	0	1000
AGM4PCP	0	1000
AGM4PCPpp	0	1000
AGM4PH	0	1000
AGM4Pt2pp	0	1000
AGMH	0	1000
AGMHE	0	1000
AGMT	0	1000
AGMt2pp	0	1000
AGMtex	-1000	1000
AGPAT120	0	1000
AGPAT140	0	1000
AGPAT141	0	1000
AGPAT160	0	1000
AGPAT161	0	1000
AGPAT180	0	1000
AGPAT181	0	1000
AGPR	-1000	1000
AGt3	0	1000
AHCYSNS	0	1000
AICART	-1000	1000
AIRC2	0	1000
AIRC3	-1000	1000
AKGDH	0	1000
AKGt2rpp	-1000	1000
AKGtex	-1000	1000
ALAALAD	0	1000
ALAALAabcpp	0	1000
ALAALAr	-1000	1000
ALAALAtex	-1000	1000
ALAGLUE	-1000	1000
ALAR	-1000	1000
ALATA_D2	0	1000
ALATA_L	-1000	1000
ALATA_L2	0	1000
ALATRS	0	1000
ALAabcpp	0	1000
ALAt2pp	0	1000
ALAt4pp	0	1000
ALAtex	-1000	1000
ALCD19	-1000	1000
ALCD2x	-1000	1000
ALDD19x	0	1000
ALDD2x	0	0
ALDD2y	0	0
ALDD3y	0	1000
ALDD4	0	1000
ALLK	0	1000
ALLPI	-1000	1000
ALLTAMH	0	1000
ALLTN	0	1000
ALLTNt2rpp	-1000	1000
ALLTNtex	-1000	1000
ALLULPE	-1000	1000
ALLabcpp	0	1000
ALLtex	-1000	1000
ALPATE160pp	0	1000
ALPATG160pp	0	1000
ALR2	0	1000
ALR4x	0	1000
ALTRH	0	1000
AM3PA	0	1000
AM4PA	0	1000
AM4PCP	0	1000
AMALT1	0	1000
AMALT2	0	1000
AMALT3	0	1000
AMALT4	0	1000
AMANAPEr	-1000	1000
AMANK	0	1000
AMAOTr	-1000	1000
AMMQLT8	0	1000
AMPMS2	0	1000
AMPN	0	1000
AMPTASECG	0	1000
AMPTASEPG	0	1000
AMPtex	-1000	1000
ANHGMtex	-1000	1000
ANHMK	0	1000
ANPRT	0	1000
ANS	0	1000
AOBUTDs	0	1000
AOXSr	-1000	1000
AP4AH	0	1000
AP5AH	0	1000
APRAUR	0	1000
ARAI	-1000	1000
ARBTNR1	0	1000
ARBTNR2	0	1000
ARBTNR3	0	1000
ARBTNabcpp	0	1000
ARBTNexs	0	1000
ARBTNtex	0	1000
ARBTNtonex	0	1000
ARBTNtpp	0	1000
ARBabcpp	0	1000
ARBt2rpp	-1000	1000
ARBt3ipp	0	1000
ARBtex	-1000	1000
ARGAGMt7pp	-1000	1000
ARGDC	0	1000
ARGDCpp	0	1000
ARGORNt7pp	-1000	1000
ARGSL	-1000	1000
ARGSS	0	1000
ARGTRS	0	1000
ARGabcpp	0	1000
ARGt3pp	0	1000
ARGtex	-1000	1000
ASAD	-1000	1000
ASCBPL	0	1000
ASCBptspp	0	1000
ASCBtex	-1000	1000
ASNN	0	1000
ASNNpp	0	1000
ASNS1	0	1000
ASNS2	0	1000
ASNTRS	0	1000
ASNabcpp	0	1000
ASNt2rpp	-1000	1000
ASNtex	-1000	1000
ASO3t8pp	0	1000
ASO3tex	-1000	1000
ASP1DC	0	1000
ASPCT	0	1000
ASPK	-1000	1000
ASPO3	0	1000
ASPO4	0	1000
ASPO5	0	1000
ASPO6	0	1000
ASPT	0	1000
ASPTA	-1000	1000
ASPTRS	0	1000
ASPabcpp	0	1000
ASPt2_2pp	0	1000
ASPt2_3pp	0	1000
ASPt2pp	0	1000
ASPtex	-1000	1000
ASR	0	1000
AST	0	1000
ATHRDHr	-1000	1000
ATPHs	0	1000
ATPM	8.39	8.39
ATPPRT	0	1000
ATPS4rpp	-1000	1000
BALAt2pp	0	1000
BALAtex	-1000	1000
BETALDHx	0	1000
BETALDHy	0	1000
BPNT	0	1000
BSORx	0	1000
BSORy	0	1000
BTS4	0	1000
BUTCT	0	1000
BUTSO3abcpp	0	1000
BUTSO3tex	-1000	1000
BUTt2rpp	-1000	1000
BUTtex	-1000	1000
CA2t3pp	0	1000
CA2tex	-1000	1000
CADVtpp	0	1000
CAT	0	0
CAt6pp	-1000	1000
CBIAT	-1000	1000
CBItonex	0	1000
CBIuabcpp	0	1000
CBL1abcpp	0	1000
CBL1tonex	0	1000
CBLAT	-1000	1000
CBMKr	-1000	1000
CBPS	0	1000
CD2abcpp	0	1000
CD2t3pp	0	1000
CD2tex	-1000	1000
CD2tpp	0	1000
CDAPPA120	0	1000
CDAPPA140	0	1000
CDAPPA141	0	1000
CDAPPA160	0	1000
CDAPPA161	0	1000
CDAPPA180	0	1000
CDAPPA181	0	1000
CDPMEK	0	1000
CFAS160E	0	1000
CFAS160G	0	1000
CFAS180E	0	1000
CFAS180G	0	1000
CGLYabcpp	0	1000
CGLYtex	-1000	1000
CHLabcpp	0	1000
CHLt2pp	0	1000
CHLtex	-1000	1000
CHORM	0	1000
CHORS	0	1000
CHRPL	0	1000
CINNDO	0	1000
CITL	0	0
CITt7pp	0	1000
CITtex	-1000	1000
CLIPAtex	0	1000
CLPNH120pp	0	1000
CLPNH140pp	0	1000
CLPNH141pp	0	1000
CLPNH160pp	0	1000
CLPNH161pp	0	1000
CLPNH180pp	0	1000
CLPNH181pp	0	1000
CLPNS120pp	-1000	1000
CLPNS140pp	-1000	1000
CLPNS141pp	-1000	1000
CLPNS160pp	-1000	1000
CLPNS161pp	-1000	1000
CLPNS180pp	-1000	1000
CLPNS181pp	-1000	1000
CLt3_2pp	0	1000
CLtex	-1000	1000
CMPN	0	1000
CMPtex	-1000	1000
CO2tex	-1000	1000
CO2tpp	-1000	1000
COBALT2abcpp	0	1000
COBALT2t3pp	0	1000
COBALT2tex	-1000	1000
COBALT2tpp	0	1000
COLIPAabcpp	0	1000
COLIPAtex	0	1000
CPGNR1	0	1000
CPGNR2	0	1000
CPGNR3	0	1000
CPGNUtex	0	1000
CPGNUtpp	0	1000
CPGNabcpp	0	1000
CPGNexs	0	1000
CPGNtonex	0	1000
CPPPGO	0	1000
CPPPGO2	0	1000
CRNBTCT	-1000	1000
CRNCAL2	0	1000
CRNCAR	-1000	1000
CRNCBCT	-1000	1000
CRNCDH	-1000	1000
CRNDCAL2	0	1000
CRNDabcpp	0	1000
CRNDt2rpp	-1000	1000
CRNabcpp	0	1000
CRNt2rpp	-1000	1000
CRNt7pp	0	1000
CRNt8pp	0	1000
CRNtex	-1000	1000
CS	0	1000
CSND	0	1000
CSNt2pp	0	1000
CSNtex	-1000	1000
CTBTCAL2	0	1000
CTBTabcpp	0	1000
CTBTt2rpp	-1000	1000
CTPS2	0	1000
CU1Opp	0	1000
CU1abcpp	0	1000
CU2abcpp	0	1000
CU2tex	-1000	1000
CU2tpp	0	1000
CUt3	0	1000
CUtex	-1000	1000
CYANST	0	1000
CYANSTpp	0	1000
CYANtex	-1000	1000
CYNTAH	0	1000
CYNTt2pp	0	1000
CYNTtex	-1000	1000
CYSDDS	0	1000
CYSDS	0	1000
CYSDabcpp	0	1000
CYSDtex	-1000	1000
CYSS	0	1000
CYSSADS	0	1000
CYSTL	0	1000
CYSTRS	0	1000
CYSabc2pp	0	1000
CYSabcpp	0	1000
CYStex	-1000	1000
CYStpp	0	1000
CYTBD2pp	0	1000
CYTBDpp	0	1000
CYTBO3_4pp	0	1000
CYTD	0	1000
CYTDH	0	1000
CYTDK2	0	1000
CYTDt2pp	0	1000
CYTDt2rpp	-1000	1000
CYTDtex	-1000	1000
CYTK1	-1000	1000
CYTK2	-1000	1000
DAAD	0	1000
DADA	0	1000
DADK	-1000	1000
DADNt2pp	0	1000
DADNtex	-1000	1000
DAGK120	0	1000
DAGK140	0	1000
DAGK141	0	1000
DAGK160	0	1000
DAGK161	0	1000
DAGK180	0	1000
DAGK181	0	1000
DALAt2pp	0	1000
DALAtex	-1000	1000
DAMPtex	-1000	1000
DAPAL	0	1000
DAPDC	0	1000
DAPE	-1000	1000
DAPabcpp	0	1000
DAPtex	-1000	1000
DASYN120	0	1000
DASYN140	0	1000
DASYN141	0	1000
DASYN160	0	1000
DASYN161	0	1000
DASYN180	0	1000
DASYN181	0	1000
DATPHs	0	1000
DB4PS	0	1000
DBTS	0	1000
DCAtex	-1000	1000
DCMPtex	-1000	1000
DCTPD	0	1000
DCYTD	0	1000
DCYTt2pp	0	1000
DCYTtex	-1000	1000
DDCAtexi	0	1000
DDGALK	0	1000
DDGLCNt2rpp	-1000	1000
DDGLCNtex	-1000	1000
DDGLK	0	1000
DDPA	0	1000
DDPGALA	-1000	1000
DGK1	-1000	1000
DGMPtex	-1000	1000
DGSNt2pp	0	1000
DGSNtex	-1000	1000
DHAD1	0	1000
DHAD2	0	1000
DHAPT	0	0
DHAtex	-1000	1000
DHAtpp	-1000	1000
DHBD	-1000	1000
DHBS	0	1000
DHBSH	0	1000
DHCIND	0	1000
DHCINDO	0	1000
DHDPRy	0	1000
DHDPS	0	1000
DHFR	-1000	1000
DHFS	0	1000
DHNAOT4	0	1000
DHNPA2	0	1000
DHORD2	0	1000
DHORD5	0	1000
DHORTS	-1000	1000
DHPPD	0	1000
DHPPDA2	0	1000
DHPS2	0	1000
DHPTDCs	0	1000
DHPTPE	-1000	1000
DHQS	0	1000
DHQTi	0	1000
DIMPtex	-1000	1000
DINSt2pp	0	1000
DINStex	-1000	1000
DKGLCNR1	0	1000
DKGLCNR2x	0	1000
DKGLCNR2y	0	1000
DKMPPD	0	1000
DKMPPD3	0	1000
DMATT	0	1000
DMPPS	0	1000
DMQMT	0	1000
DMSOR1	0	1000
DMSOR1pp	0	1000
DMSOR2	0	1000
DMSOR2pp	0	1000
DMSOtex	-1000	1000
DMStex	-1000	1000
DM_4HBA	0	1000
DM_5DRIB	0	1000
DM_AACALD	0	1000
DM_HMFURN	0	1000
DM_OXAM	0	1000
DNMPPA	0	1000
DNTPPA	0	1000
DOGULNR	0	1000
DOPAtex	-1000	1000
DPCOAK	0	1000
DPR	0	1000
DRPA	0	1000
DSBAO1	0	1000
DSBAO2	0	1000
DSBCGT	0	1000
DSBDR	0	1000
DSBGGT	0	1000
DSERDHr	-1000	1000
DSERt2pp	0	1000
DSERtex	-1000	1000
DTMPK	-1000	1000
DTMPtex	-1000	1000
DUMPtex	-1000	1000
DURIK1	0	1000
DURIPP	-1000	1000
DURIt2pp	0	1000
DURItex	-1000	1000
DUTPDP	0	1000
DXPRIi	0	1000
DXPS	0	1000
DXYLK	0	1000
D_LACt2pp	-1000	1000
D_LACtex	-1000	1000
E4PD	-1000	1000
EAR100x	0	1000
EAR100y	0	1000
EAR120x	0	1000
EAR120y	0	1000
EAR121x	0	1000
EAR121y	0	1000
EAR140x	0	1000
EAR140y	0	1000
EAR141x	0	1000
EAR141y	0	1000
EAR160x	0	1000
EAR160y	0	1000
EAR161x	0	1000
EAR161y	0	1000
EAR180x	0	1000
EAR180y	0	1000
EAR181x	0	1000
EAR181y	0	1000
EAR40x	0	1000
EAR40y	0	1000
EAR60x	0	1000
EAR60y	0	1000
EAR80x	0	1000
EAR80y	0	1000
ECA4COLIPAtex	0	1000
ECA4OALpp	0	1000
ECAP1pp	0	1000
ECAP2pp	0	1000
ECAP3pp	0	1000
ECAtpp	0	1000
ECOAH1	-1000	1000
ECOAH2	-1000	1000
ECOAH3	-1000	1000
ECOAH4	-1000	1000
ECOAH5	-1000	1000
ECOAH6	-1000	1000
ECOAH7	-1000	1000
ECOAH8	-1000	1000
EDA	0	1000
EDD	0	1000
EDTXS1	0	1000
EDTXS2	0	1000
EDTXS3	0	1000
EDTXS4	0	1000
ENLIPAtex	0	1000
ENO	0	1000
ENTCS	0	1000
ENTERES	0	1000
ENTERES2	0	1000
ETHAAL	0	1000
ETHAt2pp	0	1000
ETHAtex	-1000	1000
ETHSO3abcpp	0	1000
ETHSO3tex	-1000	1000
ETOHt2rpp	-1000	1000
ETOHtex	-1000	1000
EX_12ppd_R(e)	0	0
EX_12ppd_S(e)	0	0
EX_14glucan(e)	0	0
EX_15dap(e)	0	0
EX_23camp(e)	0	0
EX_23ccmp(e)	0	0
EX_23cgmp(e)	0	0
EX_23cump(e)	0	0
EX_23dappa(e)	0	0
EX_26dap_M(e)	0	0
EX_2ddglcn(e)	0	0
EX_34dhpac(e)	0	0
EX_3amp(e)	0	0
EX_3cmp(e)	0	0
EX_3gmp(e)	0	0
EX_3hcinnm(e)	0	0
EX_3hpppn(e)	0	0
EX_3ump(e)	0	0
EX_4abut(e)	0	0
EX_4hoxpacd(e)	0	0
EX_5dglcn(e)	0	0
EX_LalaDgluMdapDala(e)	0	0
EX_LalaDgluMdap(e)	0	0
EX_ac(e)	0.1438	0.8138
EX_acac(e)	0	0
EX_acald(e)	0	0
EX_acgal1p(e)	0	0
EX_acgal(e)	0	0
EX_acgam1p(e)	0	0
EX_acgam(e)	0	0
EX_acmana(e)	0	0
EX_acmum(e)	0	0
EX_acnam(e)	0	0
EX_acolipa(e)	0	0
EX_acser(e)	0	0
EX_ade(e)	0	0
EX_adn(e)	0	0
EX_adocbl(e)	0	0
EX_ag(e)	0	0
EX_agm(e)	0	0
EX_akg(e)	0	0
EX_ala_B(e)	0	0
EX_ala_D(e)	0	0
EX_ala_L(e)	0	0
EX_alaala(e)	0	0
EX_all_D(e)	0	0
EX_alltn(e)	0	0
EX_amp(e)	0	0
EX_anhgm(e)	0	0
EX_arab_L(e)	0	0
EX_arbtn(e)	0	0
EX_arbtn_fe3(e)	0	0
EX_arg_L(e)	0	0
EX_ascb_L(e)	0	0
EX_asn_L(e)	0	0
EX_aso3(e)	0	0
EX_asp_L(e)	0	0
EX_but(e)	0	0
EX_butso3(e)	0	0
EX_ca2(e)	-1000	1000
EX_cbi(e)	0	0
EX_cbl1(e)	0	0
EX_cd2(e)	0	0
EX_cgly(e)	0	0
EX_chol(e)	0	0
EX_cit(e)	0	0
EX_cl(e)	-1000	0
EX_cmp(e)	0	0
EX_co2(e)	17.541	17.541
EX_cobalt2(e)	-1000	0
EX_colipa(e)	0	0
EX_cpgn(e)	0	0
EX_cpgn_un(e)	0	0
EX_crn(e)	0	0
EX_csn(e)	0	0
EX_cu2(e)	-1000	0
EX_cu(e)	0	0
EX_cyan(e)	0	0
EX_cynt(e)	0	0
EX_cys_D(e)	0	0
EX_cys_L(e)	0	0
EX_cytd(e)	0	0
EX_dad_2(e)	0	0
EX_damp(e)	0	0
EX_dca(e)	0	0
EX_dcmp(e)	0	0
EX_dcyt(e)	0	0
EX_ddca(e)	0	0
EX_dgmp(e)	0	0
EX_dgsn(e)	0	0
EX_dha(e)	0	0
EX_dimp(e)	0	0
EX_din(e)	0	0
EX_dms(e)	0	0
EX_dmso(e)	0	0
EX_dopa(e)	0	0
EX_dtmp(e)	0	0
EX_dump(e)	0	0
EX_duri(e)	0	0
EX_eca4colipa(e)	0	0
EX_enlipa(e)	0	0
EX_enter(e)	0	0
EX_etha(e)	0	0
EX_ethso3(e)	0	0
EX_etoh(e)	0	0.0454
EX_f6p(e)	0	0
EX_fald(e)	0	0
EX_fe2(e)	-1000	1000
EX_fe3(e)	-1000	1000
EX_fe3dcit(e)	0	0
EX_fe3dhbzs(e)	0	0
EX_fe3hox(e)	0	0
EX_fe3hox_un(e)	0	0
EX_fecrm(e)	0	0
EX_fecrm_un(e)	0	0
EX_feenter(e)	0	0
EX_feoxam(e)	0	0
EX_feoxam_un(e)	0	0
EX_for(e)	0.0447	0.3587
EX_fru(e)	0	0
EX_frulys(e)	0	0
EX_fruur(e)	0	0
EX_fuc_L(e)	0	0
EX_fum(e)	0	0
EX_g1p(e)	0	0
EX_g3pc(e)	0	0
EX_g3pe(e)	0	0
EX_g3pg(e)	0	0
EX_g3pi(e)	0	0
EX_g3ps(e)	0	0
EX_g6p(e)	0	0
EX_gal1p(e)	0	0
EX_gal_bD(e)	0	0
EX_gal(e)	0	0
EX_galct_D(e)	0	0
EX_galctn_D(e)	0	0
EX_galctn_L(e)	0	0
EX_galt(e)	0	0
EX_galur(e)	0	0
EX_gam6p(e)	0	0
EX_gam(e)	0	0
EX_gbbtn(e)	0	0
EX_gdp(e)	0	0
EX_glc(e)	-9.4808	-7.3028
EX_glcn(e)	0	0
EX_glcr(e)	0	0
EX_glcur1p(e)	0	0
EX_glcur(e)	0	0
EX_gln_L(e)	0	1000
EX_glu_L(e)	0	1000
EX_gly(e)	0	0
EX_glyald(e)	0	0
EX_glyb(e)	0	0
EX_glyc2p(e)	0	0
EX_glyc3p(e)	0	0
EX_glyc_R(e)	0	0
EX_glyc(e)	0	0
EX_glyclt(e)	0	0
EX_gmp(e)	0	0
EX_gsn(e)	0	0
EX_gthox(e)	0	0
EX_gthrd(e)	0	0
EX_gtp(e)	0	0
EX_gua(e)	0	0
EX_h2(e)	0	1000
EX_h2o2(e)	0	0
EX_h2o(e)	-1000	1000
EX_h2s(e)	0	0
EX_h(e)	-1000	1000
EX_hacolipa(e)	0	0
EX_halipa(e)	0	0
EX_hdca(e)	0	0
EX_hdcea(e)	0	0
EX_hg2(e)	0	0
EX_his_L(e)	0	0
EX_hom_L(e)	0	0
EX_hxa(e)	0	0
EX_hxan(e)	0	0
EX_idon_L(e)	0	0
EX_ile_L(e)	0	0
EX_imp(e)	0	0
EX_indole(e)	0	0
EX_inost(e)	0	0
EX_ins(e)	0	0
EX_isetac(e)	0	0
EX_k(e)	-1000	1000
EX_kdo2lipid4(e)	0	0
EX_lac_D(e)	0	0.3601
EX_lac_L(e)	0	0
EX_lcts(e)	0	0
EX_leu_L(e)	0	0
EX_lipa_cold(e)	0	0
EX_lipa(e)	0	0
EX_lys_L(e)	0	0
EX_lyx_L(e)	0	0
EX_mal_D(e)	0	0
EX_mal_L(e)	0	0
EX_malt(e)	0	0
EX_malthx(e)	0	0
EX_maltpt(e)	0	0
EX_malttr(e)	0	0
EX_maltttr(e)	0	0
EX_man6p(e)	0	0
EX_man(e)	0	0
EX_manglyc(e)	0	0
EX_melib(e)	0	0
EX_met_D(e)	0	0
EX_met_L(e)	0	0
EX_metsox_R_L(e)	0	0
EX_metsox_S_L(e)	0	0
EX_mg2(e)	-1000	0
EX_minohp(e)	0	0
EX_mmet(e)	0	0
EX_mn2(e)	-1000	0
EX_mnl(e)	0	0
EX_mobd(e)	-1000	0
EX_mso3(e)	0	0
EX_n2o(e)	0	0
EX_na1(e)	-1000	1000
EX_nac(e)	0	0
EX_nh4(e)	-1000	1000
EX_ni2(e)	0	0
EX_nmn(e)	0	0
EX_no2(e)	0	0
EX_no3(e)	0	0
EX_no(e)	0	0
EX_o16a4colipa(e)	0	0
EX_o2(e)	-20	0
EX_o2s(e)	0	0
EX_ocdca(e)	0	0
EX_ocdcea(e)	0	0
EX_octa(e)	0	0
EX_orn(e)	0	0
EX_orot(e)	0	0
EX_pacald(e)	0	0
EX_peamn(e)	0	0
EX_phe_L(e)	0	0
EX_pheme(e)	0	0
EX_pi(e)	-1000	1000
EX_pnto_R(e)	0	0
EX_ppa(e)	0	0
EX_ppal(e)	0	0
EX_pppn(e)	0	0
EX_ppt(e)	0	0
EX_pro_L(e)	0	0
EX_progly(e)	0	0
EX_psclys(e)	0	0
EX_pser_L(e)	0	0
EX_ptrc(e)	0	0
EX_pyr(e)	0	0.0356
EX_r5p(e)	0	0
EX_rib_D(e)	0	0
EX_rmn(e)	0	0
EX_sbt_D(e)	0	0
EX_ser_D(e)	0	0
EX_ser_L(e)	0	0
EX_skm(e)	0	0
EX_so2(e)	0	0
EX_so3(e)	0	0
EX_so4(e)	-1000	0
EX_spmd(e)	0	0
EX_succ(e)	0	0
EX_sucr(e)	0	0
EX_sulfac(e)	0	0
EX_tartr_L(e)	0	0
EX_taur(e)	0	0
EX_tcynt(e)	0	0
EX_thm(e)	-1000	0
EX_thr_L(e)	0	0
EX_thrp(e)	0	0
EX_thym(e)	0	0
EX_thymd(e)	0	0
EX_tma(e)	0	0
EX_tmao(e)	0	0
EX_tre(e)	0	0
EX_trp_L(e)	0	0
EX_tsul(e)	0	0
EX_ttdca(e)	0	0
EX_ttdcea(e)	0	0
EX_tungs(e)	-1000	0
EX_tym(e)	0	0
EX_tyr_L(e)	0	0
EX_tyrp(e)	0	0
EX_uacgam(e)	0	0
EX_udpacgal(e)	0	0
EX_udpg(e)	0	0
EX_udpgal(e)	0	0
EX_udpglcur(e)	0	0
EX_ump(e)	0	0
EX_ura(e)	0	0
EX_urea(e)	0	0
EX_uri(e)	0	0
EX_val_L(e)	0	0
EX_xan(e)	0	0
EX_xmp(e)	0	0
EX_xtsn(e)	0	0
EX_xyl_D(e)	0	0
EX_xylu_L(e)	0	0
EX_zn2(e)	-1000	1000
Ec_biomass_iAF1260_core_59p81M	0.7544	0.7788
F6PA	0	0
F6PP	0	1000
F6Pt6_2pp	0	1000
F6Ptex	-1000	1000
FA100ACPHi	0	1000
FA120ACPHi	0	1000
FA140ACPHi	0	1000
FA141ACPHi	0	1000
FA160ACPHi	0	1000
FA161ACPHi	0	1000
FA80ACPHi	0	1000
FACOAE100	0	1000
FACOAE120	0	1000
FACOAE140	0	1000
FACOAE141	0	1000
FACOAE160	0	1000
FACOAE161	0	1000
FACOAE180	0	1000
FACOAE181	0	1000
FACOAE60	0	1000
FACOAE80	0	1000
FACOAL100t2pp	0	1000
FACOAL120t2pp	0	1000
FACOAL140t2pp	0	1000
FACOAL141t2pp	0	1000
FACOAL160t2pp	0	1000
FACOAL161t2pp	0	1000
FACOAL180t2pp	0	1000
FACOAL181t2pp	0	1000
FACOAL60t2pp	0	1000
FACOAL80t2pp	0	1000
FADRx	0	1000
FADRx2	0	1000
FALDH2	-1000	1000
FALDtex	-1000	1000
FALDtpp	-1000	1000
FALGTHLs	-1000	1000
FBA	0	1000
FBP	0	0
FCI	-1000	1000
FCLK	0	1000
FCLPA	-1000	1000
FCLT	0	1000
FDH4pp	0	1000
FDH5pp	0	1000
FDMO	0	1000
FDMO2	0	1000
FDMO3	0	1000
FDMO4	0	1000
FDMO6	0	1000
FE2abcpp	0	1000
FE2t2pp	0	1000
FE2t3pp	0	1000
FE2tex	-1000	1000
FE2tpp	0	1000
FE3DCITabcpp	0	1000
FE3DCITtonex	0	1000
FE3DHBZR	0	1000
FE3DHBZSabcpp	0	1000
FE3DHBZStonex	0	1000
FE3HOXR1	0	1000
FE3HOXR2	0	1000
FE3HOXR3	0	1000
FE3HOXUtex	0	1000
FE3HOXUtpp	0	1000
FE3HOXabcpp	0	1000
FE3HOXexs	0	1000
FE3HOXtonex	0	1000
FE3Ri	0	1000
FE3abcpp	0	1000
FE3tex	-1000	1000
FECRMR1	0	1000
FECRMR2	0	1000
FECRMR3	0	1000
FECRMUtex	0	1000
FECRMUtpp	0	1000
FECRMabcpp	0	1000
FECRMexs	0	1000
FECRMtonex	0	1000
FEENTERR1	0	1000
FEENTERR2	0	1000
FEENTERR3	0	1000
FEENTERabcpp	0	1000
FEENTERexs	0	1000
FEENTERtex	0	1000
FEENTERtonex	0	1000
FEENTERtpp	0	1000
FEOXAMR1	0	1000
FEOXAMR2	0	1000
FEOXAMR3	0	1000
FEOXAMUtex	0	1000
FEOXAMUtpp	0	1000
FEOXAMabcpp	0	1000
FEOXAMexs	0	1000
FEOXAMtonex	0	1000
FEROpp	0	1000
FFSD	0	1000
FHL	0	0
FLDR	0	1000
FLVR	0	1000
FLVRx	0	1000
FMETTRS	0	1000
FMNAT	0	1000
FMNRx	0	1000
FMNRx2	0	1000
FORt2pp	0	1000
FORtex	-1000	1000
FORtppi	0	1000
FRD2	0	1000
FRD3	0	1000
FRUK	0	1000
FRULYSDG	-1000	1000
FRULYSE	-1000	1000
FRULYSK	0	1000
FRULYSt2pp	0	1000
FRULYStex	-1000	1000
FRUURt2rpp	-1000	1000
FRUURtex	-1000	1000
FRUpts2pp	0	1000
FRUptspp	0	1000
FRUtex	-1000	1000
FTHFD	0	1000
FUCtex	-1000	1000
FUCtpp	-1000	1000
FUM	-1000	1000
FUMt2_2pp	0	1000
FUMt2_3pp	0	1000
FUMtex	-1000	1000
G1PACT	0	1000
G1PPpp	0	0
G1PTT	0	1000
G1Ptex	0	0
G1SAT	-1000	1000
G2PPpp	0	1000
G3PAT120	0	1000
G3PAT140	0	1000
G3PAT141	0	1000
G3PAT160	0	1000
G3PAT161	0	1000
G3PAT180	0	1000
G3PAT181	0	1000
G3PCabcpp	0	1000
G3PCtex	-1000	1000
G3PD2	-1000	1000
G3PD5	0	1000
G3PD6	0	1000
G3PD7	0	1000
G3PEabcpp	0	1000
G3PEtex	-1000	1000
G3PGabcpp	0	1000
G3PGtex	-1000	1000
G3PIabcpp	0	1000
G3PItex	-1000	1000
G3PSabcpp	0	1000
G3PStex	-1000	1000
G3PT	0	1000
G5SADs	0	1000
G5SD	0	1000
G6PDA	0	1000
G6PDH2r	0	1000
G6PP	0	0
G6Pt6_2pp	0	1000
G6Ptex	-1000	1000
GAL1PPpp	0	1000
GAL1Ptex	-1000	1000
GALBDtex	-1000	1000
GALCTD	0	1000
GALCTLO	0	1000
GALCTND	0	1000
GALCTNLt2pp	0	1000
GALCTNLtex	-1000	1000
GALCTNt2pp	0	1000
GALCTNtex	-1000	1000
GALCTt2rpp	-1000	1000
GALCTtex	-1000	1000
GALKr	-1000	1000
GALM2pp	0	1000
GALS3	0	1000
GALT1	0	1000
GALTptspp	0	1000
GALTtex	-1000	1000
GALURt2rpp	-1000	1000
GALURtex	-1000	1000
GALUi	0	1000
GALabcpp	0	1000
GALt2pp	0	1000
GALtex	-1000	1000
GAM6Pt6_2pp	0	1000
GAMAN6Ptex	-1000	1000
GAMptspp	0	1000
GAMtex	-1000	1000
GAPD	-1000	1000
GARFT	-1000	1000
GART	0	1000
GBBTNtex	-1000	1000
GCALDD	0	1000
GDMANE	0	1000
GDPDPK	0	1000
GDPMNH	0	1000
GDPMNP	0	1000
GDPtex	-1000	1000
GF6PTA	0	1000
GGGABADr	-1000	1000
GGGABAH	0	1000
GGPTRCO	0	1000
GGPTRCS	0	1000
GHMT2r	-1000	1000
GK1	-1000	1000
GLBRAN2	0	0
GLCATr	-1000	1000
GLCDpp	0	0
GLCNt2rpp	-1000	1000
GLCNtex	-1000	1000
GLCP	0	0
GLCP2	0	0
GLCRAL	0	1000
GLCRD	0	1000
GLCRt2rpp	-1000	1000
GLCRtex	-1000	1000
GLCS1	0	1000
GLCTR1	0	1000
GLCTR2	0	1000
GLCTR3	0	1000
GLCUR1Ptex	-1000	1000
GLCURt2rpp	-1000	1000
GLCURtex	-1000	1000
GLCabcpp	0	0
GLCptspp	0	1000
GLCt2pp	0	0
GLCtex	-1000	1000
GLCtexi	0	1000
GLDBRAN2	0	1000
GLGC	0	1000
GLNS	0	1000
GLNTRS	0	1000
GLNabcpp	0	1000
GLNtex	-1000	1000
GLTPD	-1000	1000
GLU5K	0	1000
GLUABUTt7pp	-1000	1000
GLUCYS	0	1000
GLUDC	0	1000
GLUDy	-1000	1000
GLUN	0	1000
GLUNpp	0	1000
GLUPRT	0	1000
GLUR	-1000	1000
GLUSy	0	1000
GLUTRR	0	1000
GLUTRS	0	1000
GLUabcpp	0	1000
GLUt2rpp	-1000	1000
GLUt4pp	0	1000
GLUtex	-1000	1000
GLXCL	0	1000
GLYALDtex	-1000	1000
GLYALDtpp	-1000	1000
GLYAT	-1000	1000
GLYBabcpp	0	1000
GLYBt2pp	0	1000
GLYBtex	-1000	1000
GLYC2Ptex	-1000	1000
GLYC3Pabcpp	0	1000
GLYC3Pt6pp	0	1000
GLYC3Ptex	-1000	1000
GLYCAt2rpp	-1000	1000
GLYCAtex	-1000	1000
GLYCDx	0	1000
GLYCK	0	1000
GLYCK2	0	1000
GLYCL	0	1000
GLYCLTDx	0	1000
GLYCLTDy	0	1000
GLYCLTt2rpp	-1000	1000
GLYCLTt4pp	0	1000
GLYCLTtex	-1000	1000
GLYCTO2	0	1000
GLYCTO3	0	1000
GLYCTO4	0	1000
GLYCtex	-1000	1000
GLYCtpp	0	1000
GLYK	0	1000
GLYOX	0	1000
GLYOX3	0	1000
GLYTRS	0	1000
GLYt2pp	0	1000
GLYt4pp	0	1000
GLYtex	-1000	1000
GMAND	0	1000
GMHEPAT	0	1000
GMHEPK	0	1000
GMHEPPA	0	1000
GMPR	0	1000
GMPS2	0	1000
GMPtex	-1000	1000
GND	0	1000
GNK	0	1000
GOFUCR	0	1000
GP4GH	0	1000
GPDDA1	0	1000
GPDDA1pp	0	1000
GPDDA2	0	1000
GPDDA2pp	0	1000
GPDDA3	0	1000
GPDDA3pp	0	1000
GPDDA4	0	1000
GPDDA4pp	0	1000
GPDDA5	0	1000
GPDDA5pp	0	1000
GRTT	0	1000
GRXR	0	1000
GSNK	0	1000
GSNt2pp	0	1000
GSNtex	-1000	1000
GSPMDA	0	1000
GSPMDS	0	1000
GTHOXtex	-1000	1000
GTHOr	-1000	1000
GTHRDHpp	0	1000
GTHRDabc2pp	0	1000
GTHRDabcpp	0	1000
GTHRDtex	-1000	1000
GTHS	0	1000
GTPCI	0	1000
GTPCII2	0	1000
GTPDPDP	0	1000
GTPDPK	0	1000
GTPHs	0	1000
GTPtex	-1000	1000
GUAD	0	1000
GUAPRT	0	1000
GUAt2pp	0	1000
GUAtex	-1000	1000
GUAtpp	-1000	1000
GUI1	-1000	1000
GUI2	-1000	1000
GUR1PPpp	0	1000
H2O2tex	-1000	1000
H2Otex	-1000	1000
H2Otpp	-1000	1000
H2SO	0	1000
H2St1pp	0	1000
H2Stex	-1000	1000
H2tex	-1000	1000
H2tpp	-1000	1000
HACD1i	0	1000
HACD2i	0	1000
HACD3i	0	1000
HACD4i	0	1000
HACD5i	0	1000
HACD6i	0	1000
HACD7i	0	1000
HACD8i	0	1000
HBZOPT	0	1000
HCINNMt2rpp	-1000	1000
HCINNMtex	-1000	1000
HCO3E	-1000	1000
HCYSMT	0	1000
HCYSMT2	0	1000
HDCAtexi	0	1000
HDCEAtexi	0	1000
HDCOAI	0	1000
HEMEOS	0	1000
HEPK1	0	1000
HEPK2	0	1000
HEPT1	0	1000
HEPT2	0	1000
HEPT3	0	1000
HEPT4	0	1000
HETZK	0	1000
HEX1	0	0
HEX4	0	1000
HEX7	0	1000
HEXt2rpp	-1000	1000
HG2abcpp	0	1000
HG2t3pp	0	1000
HG2tex	-1000	1000
HISTD	0	1000
HISTP	0	1000
HISTRS	0	1000
HISabcpp	0	1000
HISt2rpp	-1000	1000
HIStex	-1000	1000
HKNDDH	0	1000
HKNTDH	0	1000
HMBS	0	1000
HMPK1	0	1000
HOMt2pp	0	1000
HOMtex	-1000	1000
HOPNTAL	0	1000
HPPK2	0	1000
HPPPNDO	0	1000
HPPPNt2rpp	-1000	1000
HPPPNtex	-1000	1000
HPYRI	-1000	1000
HPYRRx	0	1000
HPYRRy	0	1000
HSDy	-1000	1000
HSK	0	1000
HSST	0	1000
HSTPT	0	1000
HXAND	0	1000
HXAtex	-1000	1000
HXCT	0	1000
HXPRT	0	1000
HYD1pp	0	1000
HYD2pp	0	1000
HYD3pp	0	1000
HYPOE	0	1000
HYXNtex	-1000	1000
HYXNtpp	-1000	1000
Htex	-1000	1000
ICDHyr	-1000	1000
ICHORS	-1000	1000
ICHORSi	0	1000
ICHORT	0	1000
ICL	0	1000
IDOND	-1000	1000
IDOND2	0	1000
IDONt2rpp	-1000	1000
IDONtex	0	1000
IG3PS	0	1000
IGPDH	0	1000
IGPS	0	1000
ILETA	-1000	1000
ILETRS	0	1000
ILEabcpp	0	1000
ILEt2rpp	-1000	1000
ILEtex	-1000	1000
IMPC	-1000	1000
IMPD	0	1000
IMPtex	-1000	1000
INDOLEt2pp	0	1000
INDOLEt2rpp	-1000	1000
INDOLEtex	-1000	1000
INOSTt4pp	0	1000
INSH	0	1000
INSK	0	1000
INSTtex	-1000	1000
INSt2pp	0	1000
INSt2rpp	-1000	1000
INStex	-1000	1000
IPDDI	-1000	1000
IPDPS	0	1000
IPMD	0	1000
IPPMIa	-1000	1000
IPPMIb	-1000	1000
IPPS	0	1000
ISETACabcpp	0	1000
ISETACtex	-1000	1000
K2L4Aabcpp	0	1000
K2L4Atex	0	1000
KARA1	-1000	1000
KARA2	-1000	1000
KAS14	0	1000
KAS15	0	1000
KAT1	0	1000
KAT2	0	1000
KAT3	0	1000
KAT4	0	1000
KAT5	0	1000
KAT6	0	1000
KAT7	0	1000
KAT8	0	1000
KDOCT2	0	1000
KDOPP	0	1000
KDOPS	0	1000
KG6PDC	0	1000
Kabcpp	0	1000
Kt2pp	0	1000
Kt3pp	0	1000
Ktex	-1000	1000
LA4NTpp	0	1000
LACZ	0	1000
LACZpp	0	1000
LADGMDH	0	1000
LALDO2x	0	1000
LALGP	0	1000
LCADi	0	1000
LCARR	-1000	1000
LCARS	-1000	1000
LCTSt3ipp	0	1000
LCTStex	-1000	1000
LCTStpp	-1000	1000
LDH_D	-1000	1000
LDH_D2	0	1000
LEUTAi	0	1000
LEUTRS	0	1000
LEUabcpp	0	1000
LEUt2rpp	0	1000
LEUtex	-1000	1000
LGTHL	0	1000
LIPACabcpp	0	1000
LIPAHT2ex	0	1000
LIPAHTex	0	1000
LIPAabcpp	0	1000
LIPAtex	0	1000
LPADSS	0	1000
LPLIPAL1A120pp	0	1000
LPLIPAL1A140pp	0	1000
LPLIPAL1A141pp	0	1000
LPLIPAL1A160pp	0	1000
LPLIPAL1A161pp	0	1000
LPLIPAL1A180pp	0	1000
LPLIPAL1A181pp	0	1000
LPLIPAL1E120pp	0	1000
LPLIPAL1E140pp	0	1000
LPLIPAL1E141pp	0	1000
LPLIPAL1E160pp	0	1000
LPLIPAL1E161pp	0	1000
LPLIPAL1E180pp	0	1000
LPLIPAL1E181pp	0	1000
LPLIPAL1G120pp	0	1000
LPLIPAL1G140pp	0	1000
LPLIPAL1G141pp	0	1000
LPLIPAL1G160pp	0	1000
LPLIPAL1G161pp	0	1000
LPLIPAL1G180pp	0	1000
LPLIPAL1G181pp	0	1000
LPLIPAL2A120	0	1000
LPLIPAL2A140	0	1000
LPLIPAL2A141	0	1000
LPLIPAL2A160	0	1000
LPLIPAL2A161	0	1000
LPLIPAL2A180	0	1000
LPLIPAL2A181	0	1000
LPLIPAL2ATE120	0	1000
LPLIPAL2ATE140	0	1000
LPLIPAL2ATE141	0	1000
LPLIPAL2ATE160	0	1000
LPLIPAL2ATE161	0	1000
LPLIPAL2ATE180	0	1000
LPLIPAL2ATE181	0	1000
LPLIPAL2ATG120	0	1000
LPLIPAL2ATG140	0	1000
LPLIPAL2ATG141	0	1000
LPLIPAL2ATG160	0	1000
LPLIPAL2ATG161	0	1000
LPLIPAL2ATG180	0	1000
LPLIPAL2ATG181	0	1000
LPLIPAL2E120	0	1000
LPLIPAL2E140	0	1000
LPLIPAL2E141	0	1000
LPLIPAL2E160	0	1000
LPLIPAL2E161	0	1000
LPLIPAL2E180	0	1000
LPLIPAL2E181	0	1000
LPLIPAL2G120	0	1000
LPLIPAL2G140	0	1000
LPLIPAL2G141	0	1000
LPLIPAL2G160	0	1000
LPLIPAL2G161	0	1000
LPLIPAL2G180	0	1000
LPLIPAL2G181	0	1000
LSERDHr	-1000	1000
LYSDC	0	1000
LYSTRS	0	1000
LYSabcpp	0	1000
LYSt2pp	0	1000
LYSt3pp	0	1000
LYStex	-1000	1000
LYXI	0	1000
LYXt2pp	0	1000
LYXtex	-1000	1000
L_LACD2	0	1000
L_LACD3	0	1000
L_LACt2rpp	-1000	1000
L_LACtex	-1000	1000
M1PD	-1000	1000
MACPD	0	1000
MALDDH	0	1000
MALDt2_2pp	0	1000
MALDtex	-1000	1000
MALS	0	1000
MALTATr	-1000	1000
MALTHXabcpp	0	1000
MALTHXtexi	0	1000
MALTPTabcpp	0	1000
MALTPTtexi	0	1000
MALTTRabcpp	0	1000
MALTTRtexi	0	1000
MALTTTRabcpp	0	1000
MALTTTRtexi	0	1000
MALTabcpp	0	1000
MALTptspp	0	1000
MALTtexi	0	1000
MALt2_2pp	0	1000
MALt2_3pp	0	1000
MALtex	-1000	1000
MAN1PT2	0	1000
MAN6PI	-1000	1000
MAN6Pt6_2pp	0	1000
MAN6Ptex	-1000	1000
MANAO	-1000	1000
MANGLYCptspp	0	1000
MANGLYCtex	-1000	1000
MANPGH	0	1000
MANptspp	0	1000
MANtex	-1000	1000
MCITD	0	1000
MCITL2	-1000	1000
MCITS	0	1000
MCOATA	-1000	1000
MCPST	0	1000
MCTP1App	0	1000
MCTP1Bpp	0	1000
MCTP2App	0	1000
MDDCP1pp	0	1000
MDDCP2pp	0	1000
MDDCP3pp	0	1000
MDDCP4pp	0	1000
MDDCP5pp	0	1000
MDDEP1pp	0	1000
MDDEP2pp	0	1000
MDDEP3pp	0	1000
MDDEP4pp	0	1000
MDH	-1000	1000
MDH2	0	1000
MDH3	0	1000
MDRPD	0	1000
ME1	0	1000
ME2	0	1000
MECDPDH2	0	1000
MECDPS	0	1000
MELIBt2pp	0	1000
MELIBt3ipp	0	1000
MELIBtex	-1000	1000
MEPCT	0	1000
METAT	0	1000
METDabcpp	0	1000
METDtex	-1000	1000
METOX1s	0	1000
METOX2s	0	1000
METS	0	1000
METSOX1abcpp	0	1000
METSOX1tex	-1000	1000
METSOX2abcpp	0	1000
METSOX2tex	-1000	1000
METSOXR1	0	1000
METSOXR2	0	1000
METTRS	0	1000
METabcpp	0	1000
METtex	-1000	1000
MG2t3_2pp	-1000	1000
MG2tex	-1000	1000
MG2tpp	0	1000
MG2uabcpp	0	1000
MGSA	0	1000
MI1PP	0	1000
MICITD	0	1000
MINOHPtexi	0	1000
MLDCP1App	0	1000
MLDCP1Bpp	0	1000
MLDCP2App	0	1000
MLDCP2Bpp	0	1000
MLDCP3App	0	1000
MLDEP1pp	0	1000
MLDEP2pp	0	1000
MLTG1	0	1000
MLTG2	0	1000
MLTG3	0	1000
MLTG4	0	1000
MLTG5	0	1000
MLTGY1pp	0	1000
MLTGY2pp	0	1000
MLTGY3pp	0	1000
MLTGY4pp	0	1000
MLTP1	0	0
MLTP2	0	0
MLTP3	0	0
MMCD	0	1000
MME	-1000	1000
MMETt2pp	0	1000
MMETtex	-1000	1000
MMM2	0	1000
MN2t3pp	0	1000
MN2tpp	0	1000
MN6PP	0	1000
MNLptspp	0	1000
MNLtex	-1000	1000
MNNH	0	1000
MNt2pp	0	1000
MNtex	-1000	1000
MOAT	0	1000
MOAT2	0	1000
MOAT3C	0	1000
MOBDabcpp	0	1000
MOBDtex	-1000	1000
MOHMT	0	1000
MPTG	0	1000
MPTG2	0	1000
MSO3abcpp	0	1000
MSO3tex	-1000	1000
MTAN	0	1000
MTHFC	-1000	1000
MTHFD	-1000	1000
MTHFR2	0	1000
MTRI	-1000	1000
MTRK	0	1000
MTRPOX	0	1000
N2Otex	-1000	1000
N2Otpp	-1000	1000
NACODA	0	1000
NACtex	-1000	1000
NACtpp	0	1000
NADDP	0	1000
NADH10	0	1000
NADH16pp	0	1000
NADH17pp	0	1000
NADH18pp	0	1000
NADH5	0	1000
NADH9	0	1000
NADK	0	1000
NADN	0	1000
NADPHQR2	0	1000
NADPHQR3	0	1000
NADPHQR4	0	1000
NADPPPS	0	1000
NADS1	0	1000
NADTRHD	0	1000
NAMNPP	0	1000
NAt3_1p5pp	0	1000
NAt3_2pp	0	1000
NAt3pp	0	1000
NAtex	-1000	1000
NDPK1	-1000	1000
NDPK2	-1000	1000
NDPK3	-1000	1000
NDPK4	-1000	1000
NDPK5	-1000	1000
NDPK6	-1000	1000
NDPK7	-1000	1000
NDPK8	-1000	1000
NH4tex	-1000	1000
NH4tpp	-1000	1000
NHFRBO	0	1000
NI2abcpp	0	1000
NI2t3pp	0	1000
NI2tex	-1000	1000
NI2tpp	0	1000
NI2uabcpp	0	1000
NMNAT	0	1000
NMNDA	0	1000
NMNN	0	1000
NMNPtpp	0	1000
NMNt7pp	0	1000
NMNtex	-1000	1000
NNAM	0	1000
NNATr	-1000	1000
NNDMBRT	0	1000
NNDPR	0	1000
NO2t2rpp	-1000	1000
NO2tex	-1000	1000
NO3R1bpp	0	1000
NO3R1pp	0	1000
NO3R2bpp	0	1000
NO3R2pp	0	1000
NO3t7pp	0	1000
NO3tex	-1000	1000
NODOx	0	1000
NODOy	0	1000
NOtex	-1000	1000
NOtpp	-1000	1000
NPHS	0	1000
NTD1	0	1000
NTD10	0	1000
NTD10pp	0	1000
NTD11	0	1000
NTD11pp	0	1000
NTD12	0	1000
NTD12pp	0	1000
NTD1pp	0	1000
NTD2	0	1000
NTD2pp	0	1000
NTD3	0	1000
NTD3pp	0	1000
NTD4	0	1000
NTD4pp	0	1000
NTD5	0	1000
NTD5pp	0	1000
NTD6	0	1000
NTD6pp	0	1000
NTD7	0	1000
NTD7pp	0	1000
NTD8	0	1000
NTD8pp	0	1000
NTD9	0	1000
NTD9pp	0	1000
NTP1	0	1000
NTP10	0	1000
NTP11	0	1000
NTP12	0	1000
NTP3	0	1000
NTP3pp	0	1000
NTP5	0	1000
NTPP1	0	1000
NTPP10	0	1000
NTPP11	0	1000
NTPP2	0	1000
NTPP3	0	1000
NTPP4	0	1000
NTPP5	0	1000
NTPP6	0	1000
NTPP7	0	1000
NTPP8	0	1000
NTPP9	0	1000
NTPTP1	0	1000
NTPTP2	0	1000
NTRIR2x	0	1000
NTRIR3pp	0	1000
NTRIR4pp	0	1000
O16A4COLIPAtex	0	1000
O16A4Lpp	0	1000
O16AP1pp	0	1000
O16AP2pp	0	1000
O16AP3pp	0	1000
O16AT	0	1000
O16AUNDtpp	0	1000
O16GALFT	0	1000
O16GLCT1	0	1000
O16GLCT2	0	1000
O2Stex	-1000	1000
O2tex	-1000	1000
O2tpp	-1000	1000
OAADC	0	1000
OBTFL	0	1000
OCBT	-1000	1000
OCDCAtexi	0	1000
OCDCEAtexi	0	1000
OCTAtex	-1000	1000
OCTDPS	0	1000
ODECOAI	0	1000
OHPBAT	-1000	1000
OHPHM	0	1000
OMBZLM	0	1000
OMCDC	0	1000
OMMBLHX	0	1000
OMMBLHX3	0	1000
OMPDC	0	1000
OMPHHX	0	1000
OMPHHX3	0	1000
OP4ENH	0	1000
OPHBDC	0	1000
OPHHX	0	1000
OPHHX3	0	1000
ORNDC	0	1000
ORNabcpp	0	1000
ORNtex	-1000	1000
OROTt2_2pp	0	1000
OROTtex	-1000	1000
ORPT	-1000	1000
OXAMTC	0	1000
OXGDC2	0	1000
P5CD	0	1000
P5CR	0	1000
PA120abcpp	0	1000
PA140abcpp	0	1000
PA141abcpp	0	1000
PA160abcpp	0	1000
PA161abcpp	0	1000
PA180abcpp	0	1000
PA181abcpp	0	1000
PACALDt2rpp	-1000	1000
PACALDtex	-1000	1000
PACCOAL	0	1000
PANTS	0	1000
PAPA120	0	1000
PAPA120pp	0	1000
PAPA140	0	1000
PAPA140pp	0	1000
PAPA141	0	1000
PAPA141pp	0	1000
PAPA160	0	1000
PAPA160pp	0	1000
PAPA161	0	1000
PAPA161pp	0	1000
PAPA180	0	1000
PAPA180pp	0	1000
PAPA181	0	1000
PAPA181pp	0	1000
PAPPT3	0	1000
PAPSR	0	1000
PAPSR2	0	1000
PDE1	0	1000
PDH	0	1000
PDX5PO2	0	1000
PDX5POi	0	1000
PDX5PS	0	1000
PDXPP	0	1000
PE120abcpp	0	1000
PE140abcpp	0	1000
PE141abcpp	0	1000
PE160abcpp	0	1000
PE161abcpp	0	1000
PE180abcpp	0	1000
PE181abcpp	0	1000
PEAMNOpp	0	1000
PEAMNtex	-1000	1000
PERD	-1000	1000
PETNT161pp	0	1000
PETNT181pp	0	1000
PFK	0	1000
PFK_2	0	1000
PFL	0	1000
PG120abcpp	0	1000
PG140abcpp	0	1000
PG141abcpp	0	1000
PG160abcpp	0	1000
PG161abcpp	0	1000
PG180abcpp	0	1000
PG181abcpp	0	1000
PGAMT	-1000	1000
PGCD	0	1000
PGI	0	1000
PGK	-1000	1000
PGL	0	1000
PGLYCP	0	1000
PGM	-1000	1000
PGMT	0	1000
PGP120abcpp	0	1000
PGP140abcpp	0	1000
PGP141abcpp	0	1000
PGP160abcpp	0	1000
PGP161abcpp	0	1000
PGP180abcpp	0	1000
PGP181abcpp	0	1000
PGPP120	0	1000
PGPP120pp	0	1000
PGPP140	0	1000
PGPP140pp	0	1000
PGPP141	0	1000
PGPP141pp	0	1000
PGPP160	0	1000
PGPP160pp	0	1000
PGPP161	0	1000
PGPP161pp	0	1000
PGPP180	0	1000
PGPP180pp	0	1000
PGPP181	0	1000
PGPP181pp	0	1000
PGSA120	0	1000
PGSA140	0	1000
PGSA141	0	1000
PGSA160	0	1000
PGSA161	0	1000
PGSA180	0	1000
PGSA181	0	1000
PHEMEabcpp	0	1000
PHEMEtiex	0	1000
PHETA1	-1000	1000
PHETRS	0	1000
PHEt2rpp	-1000	1000
PHEtex	-1000	1000
PHYTSpp	0	1000
PIt2rpp	-1000	1000
PItex	-1000	1000
PIuabcpp	0	1000
PLIPA1A120pp	0	1000
PLIPA1A140pp	0	1000
PLIPA1A141pp	0	1000
PLIPA1A160pp	0	1000
PLIPA1A161pp	0	1000
PLIPA1A180pp	0	1000
PLIPA1A181pp	0	1000
PLIPA1E120pp	0	1000
PLIPA1E140pp	0	1000
PLIPA1E141pp	0	1000
PLIPA1E160pp	0	1000
PLIPA1E161pp	0	1000
PLIPA1E180pp	0	1000
PLIPA1E181pp	0	1000
PLIPA1G120pp	0	1000
PLIPA1G140pp	0	1000
PLIPA1G141pp	0	1000
PLIPA1G160pp	0	1000
PLIPA1G161pp	0	1000
PLIPA1G180pp	0	1000
PLIPA1G181pp	0	1000
PLIPA2A120pp	0	1000
PLIPA2A140pp	0	1000
PLIPA2A141pp	0	1000
PLIPA2A160pp	0	1000
PLIPA2A161pp	0	1000
PLIPA2A180pp	0	1000
PLIPA2A181pp	0	1000
PLIPA2E120pp	0	1000
PLIPA2E140pp	0	1000
PLIPA2E141pp	0	1000
PLIPA2E160pp	0	1000
PLIPA2E161pp	0	1000
PLIPA2E180pp	0	1000
PLIPA2E181pp	0	1000
PLIPA2G120pp	0	1000
PLIPA2G140pp	0	1000
PLIPA2G141pp	0	1000
[truncated: 383 more rows]

## Sheet: WT-With acetate
12DGR120tipp	0	1000
12DGR140tipp	0	1000
12DGR141tipp	0	1000
12DGR160tipp	0	1000
12DGR161tipp	0	1000
12DGR180tipp	0	1000
12DGR181tipp	0	1000
12PPDRtex	0	1000
12PPDRtpp	-1000	1000
12PPDStex	-1000	1000
12PPDStpp	-1000	1000
14GLUCANabcpp	0	1000
14GLUCANtexi	0	1000
23CAMPtex	-1000	1000
23CCMPtex	-1000	1000
23CGMPtex	-1000	1000
23CUMPtex	-1000	1000
23DAPPAt2pp	0	1000
23DAPPAtex	-1000	1000
23PDE2pp	0	1000
23PDE4pp	0	1000
23PDE7pp	0	1000
23PDE9pp	0	1000
26DAHtex	-1000	1000
2AGPA120tipp	0	1000
2AGPA140tipp	0	1000
2AGPA141tipp	0	1000
2AGPA160tipp	0	1000
2AGPA161tipp	0	1000
2AGPA180tipp	0	1000
2AGPA181tipp	0	1000
2AGPE120tipp	0	1000
2AGPE140tipp	0	1000
2AGPE141tipp	0	1000
2AGPE160tipp	0	1000
2AGPE161tipp	0	1000
2AGPE180tipp	0	1000
2AGPE181tipp	0	1000
2AGPEAT120	0	1000
2AGPEAT140	0	1000
2AGPEAT141	0	1000
2AGPEAT160	0	1000
2AGPEAT161	0	1000
2AGPEAT180	0	1000
2AGPEAT181	0	1000
2AGPG120tipp	0	1000
2AGPG140tipp	0	1000
2AGPG141tipp	0	1000
2AGPG160tipp	0	1000
2AGPG161tipp	0	1000
2AGPG180tipp	0	1000
2AGPG181tipp	0	1000
2AGPGAT120	0	1000
2AGPGAT140	0	1000
2AGPGAT141	0	1000
2AGPGAT160	0	1000
2AGPGAT161	0	1000
2AGPGAT180	0	1000
2AGPGAT181	0	1000
2DGLCNRx	0	1000
2DGLCNRy	0	1000
2DGULRx	0	1000
2DGULRy	0	1000
2MAHMP	0	1000
34dhpactex	-1000	1000
3AMPtex	-1000	1000
3CMPtex	-1000	1000
3GMPtex	-1000	1000
3HAD100	0	1000
3HAD120	0	1000
3HAD121	0	1000
3HAD140	0	1000
3HAD141	0	1000
3HAD160	0	1000
3HAD161	0	1000
3HAD180	0	1000
3HAD181	0	1000
3HAD40	0	1000
3HAD60	0	1000
3HAD80	0	1000
3HCINNMH	0	1000
3HPPPNH	0	1000
3KGK	0	1000
3NTD2pp	0	1000
3NTD4pp	0	1000
3NTD7pp	0	1000
3NTD9pp	0	1000
3OAR100	-1000	1000
3OAR120	-1000	1000
3OAR121	0	1000
3OAR140	-1000	1000
3OAR141	0	1000
3OAR160	-1000	1000
3OAR161	0	1000
3OAR180	-1000	1000
3OAR181	0	1000
3OAR40	-1000	1000
3OAR60	-1000	1000
3OAR80	-1000	1000
3OAS100	0	1000
3OAS120	0	1000
3OAS121	0	1000
3OAS140	0	1000
3OAS141	0	1000
3OAS160	0	1000
3OAS161	0	1000
3OAS180	0	1000
3OAS181	0	1000
3OAS60	0	1000
3OAS80	0	1000
3PEPTabcpp	0	1000
3PEPTtex	-1000	1000
3UMPtex	-1000	1000
42A12BOOXpp	0	1000
4HOXPACDtex	-1000	1000
4HTHRS	0	1000
4PCP	0	1000
4PCPpp	0	1000
4PEPTabcpp	0	1000
4PEPTtex	-1000	1000
5DGLCNR	-1000	1000
5DGLCNt2rpp	-1000	1000
5DGLCNtex	0	1000
5DOAN	0	1000
A5PISO	-1000	1000
AACPS1	0	1000
AACPS2	0	1000
AACPS3	0	1000
AACPS4	0	1000
AACPS5	0	1000
AACPS6	0	1000
AACPS7	0	1000
AACPS8	0	1000
AACPS9	0	1000
AACTOOR	0	1000
AADDGT	0	1000
AAMYL	0	1000
AAMYLpp	0	1000
AB6PGH	0	1000
ABTA	0	1000
ABUTD	0	1000
ABUTt2pp	0	1000
ABUTtex	-1000	1000
ACACCT	0	1000
ACACT1r	-1000	1000
ACACt2pp	-1000	1000
ACACtex	-1000	1000
ACALD	-1000	1000
ACALDtex	-1000	1000
ACALDtpp	-1000	1000
ACANTHAT	0	1000
ACBIPGT	0	1000
ACCOAC	0	1000
ACCOAL	0	1000
ACGAL1PPpp	0	1000
ACGAL1Ptex	-1000	1000
ACGALtex	-1000	1000
ACGAM1PPpp	0	1000
ACGAM1Ptex	-1000	1000
ACGAMK	0	1000
ACGAMT	0	1000
ACGAptspp	0	1000
ACGAtex	-1000	1000
ACGK	0	1000
ACGS	0	1000
ACHBS	0	1000
ACKr	-1000	1000
ACLS	0	1000
ACM6PH	0	1000
ACMAMUT	0	1000
ACMANAptspp	0	1000
ACMANAtex	-1000	1000
ACMUMptspp	0	1000
ACMUMtex	0	1000
ACNAMt2pp	0	1000
ACNAMtex	-1000	1000
ACNML	0	1000
ACOAD1f	-1000	1000
ACOAD2f	-1000	1000
ACOAD3f	-1000	1000
ACOAD4f	-1000	1000
ACOAD5f	-1000	1000
ACOAD6f	-1000	1000
ACOAD7f	-1000	1000
ACOAD8f	-1000	1000
ACOATA	-1000	1000
ACODA	0	1000
ACOLIPAtex	0	1000
ACONIs	-1000	1000
ACONMT	0	1000
ACONTa	-1000	1000
ACONTb	-1000	1000
ACOTA	-1000	1000
ACPS1	0	1000
ACS	0	1000
ACSERtex	-1000	1000
ACSERtpp	0	1000
ACt2rpp	-1000	1000
ACt4pp	0	1000
ACtex	-1000	1000
ADA	0	1000
ADCL	0	1000
ADCS	0	1000
ADD	0	1000
ADEt2rpp	-1000	1000
ADEtex	-1000	1000
ADK1	-1000	1000
ADK3	-1000	1000
ADK4	-1000	1000
ADMDC	0	1000
ADNCYC	0	1000
ADNK1	0	1000
ADNUC	0	1000
ADNt2pp	0	1000
ADNt2rpp	-1000	1000
ADNtex	-1000	1000
ADOCBIK	0	1000
ADOCBLS	0	1000
ADOCBLabcpp	0	1000
ADOCBLtonex	0	1000
ADPRDP	0	1000
ADPT	0	1000
ADSK	0	1000
ADSL1r	-1000	1000
ADSL2r	-1000	1000
ADSS	0	1000
AGDC	0	1000
AGM3PA	0	1000
AGM3PApp	0	1000
AGM3PH	0	1000
AGM3Pt2pp	0	1000
AGM4PA	0	1000
AGM4PApp	0	1000
AGM4PCP	0	1000
AGM4PCPpp	0	1000
AGM4PH	0	1000
AGM4Pt2pp	0	1000
AGMH	0	1000
AGMHE	0	1000
AGMT	0	1000
AGMt2pp	0	1000
AGMtex	-1000	1000
AGPAT120	0	1000
AGPAT140	0	1000
AGPAT141	0	1000
AGPAT160	0	1000
AGPAT161	0	1000
AGPAT180	0	1000
AGPAT181	0	1000
AGPR	-1000	1000
AGt3	0	1000
AHCYSNS	0	1000
AICART	-1000	1000
AIRC2	0	1000
AIRC3	-1000	1000
AKGDH	0	1000
AKGt2rpp	-1000	1000
AKGtex	-1000	1000
ALAALAD	0	1000
ALAALAabcpp	0	1000
ALAALAr	-1000	1000
ALAALAtex	-1000	1000
ALAGLUE	-1000	1000
ALAR	-1000	1000
ALATA_D2	0	1000
ALATA_L	-1000	1000
ALATA_L2	0	1000
ALATRS	0	1000
ALAabcpp	0	1000
ALAt2pp	0	1000
ALAt4pp	0	1000
ALAtex	-1000	1000
ALCD19	-1000	1000
ALCD2x	-1000	1000
ALDD19x	0	1000
ALDD2x	0	0
ALDD2y	0	0
ALDD3y	0	1000
ALDD4	0	1000
ALLK	0	1000
ALLPI	-1000	1000
ALLTAMH	0	1000
ALLTN	0	1000
ALLTNt2rpp	-1000	1000
ALLTNtex	-1000	1000
ALLULPE	-1000	1000
ALLabcpp	0	1000
ALLtex	-1000	1000
ALPATE160pp	0	1000
ALPATG160pp	0	1000
ALR2	0	1000
ALR4x	0	1000
ALTRH	0	1000
AM3PA	0	1000
AM4PA	0	1000
AM4PCP	0	1000
AMALT1	0	1000
AMALT2	0	1000
AMALT3	0	1000
AMALT4	0	1000
AMANAPEr	-1000	1000
AMANK	0	1000
AMAOTr	-1000	1000
AMMQLT8	0	1000
AMPMS2	0	1000
AMPN	0	1000
AMPTASECG	0	1000
AMPTASEPG	0	1000
AMPtex	-1000	1000
ANHGMtex	-1000	1000
ANHMK	0	1000
ANPRT	0	1000
ANS	0	1000
AOBUTDs	0	1000
AOXSr	-1000	1000
AP4AH	0	1000
AP5AH	0	1000
APRAUR	0	1000
ARAI	-1000	1000
ARBTNR1	0	1000
ARBTNR2	0	1000
ARBTNR3	0	1000
ARBTNabcpp	0	1000
ARBTNexs	0	1000
ARBTNtex	0	1000
ARBTNtonex	0	1000
ARBTNtpp	0	1000
ARBabcpp	0	1000
ARBt2rpp	-1000	1000
ARBt3ipp	0	1000
ARBtex	-1000	1000
ARGAGMt7pp	-1000	1000
ARGDC	0	1000
ARGDCpp	0	1000
ARGORNt7pp	-1000	1000
ARGSL	-1000	1000
ARGSS	0	1000
ARGTRS	0	1000
ARGabcpp	0	1000
ARGt3pp	0	1000
ARGtex	-1000	1000
ASAD	-1000	1000
ASCBPL	0	1000
ASCBptspp	0	1000
ASCBtex	-1000	1000
ASNN	0	1000
ASNNpp	0	1000
ASNS1	0	1000
ASNS2	0	1000
ASNTRS	0	1000
ASNabcpp	0	1000
ASNt2rpp	-1000	1000
ASNtex	-1000	1000
ASO3t8pp	0	1000
ASO3tex	-1000	1000
ASP1DC	0	1000
ASPCT	0	1000
ASPK	-1000	1000
ASPO3	0	1000
ASPO4	0	1000
ASPO5	0	1000
ASPO6	0	1000
ASPT	0	1000
ASPTA	-1000	1000
ASPTRS	0	1000
ASPabcpp	0	1000
ASPt2_2pp	0	1000
ASPt2_3pp	0	1000
ASPt2pp	0	1000
ASPtex	-1000	1000
ASR	0	1000
AST	0	1000
ATHRDHr	-1000	1000
ATPHs	0	1000
ATPM	8.39	8.39
ATPPRT	0	1000
ATPS4rpp	-1000	1000
BALAt2pp	0	1000
BALAtex	-1000	1000
BETALDHx	0	1000
BETALDHy	0	1000
BPNT	0	1000
BSORx	0	1000
BSORy	0	1000
BTS4	0	1000
BUTCT	0	1000
BUTSO3abcpp	0	1000
BUTSO3tex	-1000	1000
BUTt2rpp	-1000	1000
BUTtex	-1000	1000
CA2t3pp	0	1000
CA2tex	-1000	1000
CADVtpp	0	1000
CAT	0	0
CAt6pp	-1000	1000
CBIAT	-1000	1000
CBItonex	0	1000
CBIuabcpp	0	1000
CBL1abcpp	0	1000
CBL1tonex	0	1000
CBLAT	-1000	1000
CBMKr	-1000	1000
CBPS	0	1000
CD2abcpp	0	1000
CD2t3pp	0	1000
CD2tex	-1000	1000
CD2tpp	0	1000
CDAPPA120	0	1000
CDAPPA140	0	1000
CDAPPA141	0	1000
CDAPPA160	0	1000
CDAPPA161	0	1000
CDAPPA180	0	1000
CDAPPA181	0	1000
CDPMEK	0	1000
CFAS160E	0	1000
CFAS160G	0	1000
CFAS180E	0	1000
CFAS180G	0	1000
CGLYabcpp	0	1000
CGLYtex	-1000	1000
CHLabcpp	0	1000
CHLt2pp	0	1000
CHLtex	-1000	1000
CHORM	0	1000
CHORS	0	1000
CHRPL	0	1000
CINNDO	0	1000
CITL	0	0
CITt7pp	0	1000
CITtex	-1000	1000
CLIPAtex	0	1000
CLPNH120pp	0	1000
CLPNH140pp	0	1000
CLPNH141pp	0	1000
CLPNH160pp	0	1000
CLPNH161pp	0	1000
CLPNH180pp	0	1000
CLPNH181pp	0	1000
CLPNS120pp	-1000	1000
CLPNS140pp	-1000	1000
CLPNS141pp	-1000	1000
CLPNS160pp	-1000	1000
CLPNS161pp	-1000	1000
CLPNS180pp	-1000	1000
CLPNS181pp	-1000	1000
CLt3_2pp	0	1000
CLtex	-1000	1000
CMPN	0	1000
CMPtex	-1000	1000
CO2tex	-1000	1000
CO2tpp	-1000	1000
COBALT2abcpp	0	1000
COBALT2t3pp	0	1000
COBALT2tex	-1000	1000
COBALT2tpp	0	1000
COLIPAabcpp	0	1000
COLIPAtex	0	1000
CPGNR1	0	1000
CPGNR2	0	1000
CPGNR3	0	1000
CPGNUtex	0	1000
CPGNUtpp	0	1000
CPGNabcpp	0	1000
CPGNexs	0	1000
CPGNtonex	0	1000
CPPPGO	0	1000
CPPPGO2	0	1000
CRNBTCT	-1000	1000
CRNCAL2	0	1000
CRNCAR	-1000	1000
CRNCBCT	-1000	1000
CRNCDH	-1000	1000
CRNDCAL2	0	1000
CRNDabcpp	0	1000
CRNDt2rpp	-1000	1000
CRNabcpp	0	1000
CRNt2rpp	-1000	1000
CRNt7pp	0	1000
CRNt8pp	0	1000
CRNtex	-1000	1000
CS	0	1000
CSND	0	1000
CSNt2pp	0	1000
CSNtex	-1000	1000
CTBTCAL2	0	1000
CTBTabcpp	0	1000
CTBTt2rpp	-1000	1000
CTPS2	0	1000
CU1Opp	0	1000
CU1abcpp	0	1000
CU2abcpp	0	1000
CU2tex	-1000	1000
CU2tpp	0	1000
CUt3	0	1000
CUtex	-1000	1000
CYANST	0	1000
CYANSTpp	0	1000
CYANtex	-1000	1000
CYNTAH	0	1000
CYNTt2pp	0	1000
CYNTtex	-1000	1000
CYSDDS	0	1000
CYSDS	0	1000
CYSDabcpp	0	1000
CYSDtex	-1000	1000
CYSS	0	1000
CYSSADS	0	1000
CYSTL	0	1000
CYSTRS	0	1000
CYSabc2pp	0	1000
CYSabcpp	0	1000
CYStex	-1000	1000
CYStpp	0	1000
CYTBD2pp	0	1000
CYTBDpp	0	1000
CYTBO3_4pp	0	1000
CYTD	0	1000
CYTDH	0	1000
CYTDK2	0	1000
CYTDt2pp	0	1000
CYTDt2rpp	-1000	1000
CYTDtex	-1000	1000
CYTK1	-1000	1000
CYTK2	-1000	1000
DAAD	0	1000
DADA	0	1000
DADK	-1000	1000
DADNt2pp	0	1000
DADNtex	-1000	1000
DAGK120	0	1000
DAGK140	0	1000
DAGK141	0	1000
DAGK160	0	1000
DAGK161	0	1000
DAGK180	0	1000
DAGK181	0	1000
DALAt2pp	0	1000
DALAtex	-1000	1000
DAMPtex	-1000	1000
DAPAL	0	1000
DAPDC	0	1000
DAPE	-1000	1000
DAPabcpp	0	1000
DAPtex	-1000	1000
DASYN120	0	1000
DASYN140	0	1000
DASYN141	0	1000
DASYN160	0	1000
DASYN161	0	1000
DASYN180	0	1000
DASYN181	0	1000
DATPHs	0	1000
DB4PS	0	1000
DBTS	0	1000
DCAtex	-1000	1000
DCMPtex	-1000	1000
DCTPD	0	1000
DCYTD	0	1000
DCYTt2pp	0	1000
DCYTtex	-1000	1000
DDCAtexi	0	1000
DDGALK	0	1000
DDGLCNt2rpp	-1000	1000
DDGLCNtex	-1000	1000
DDGLK	0	1000
DDPA	0	1000
DDPGALA	-1000	1000
DGK1	-1000	1000
DGMPtex	-1000	1000
DGSNt2pp	0	1000
DGSNtex	-1000	1000
DHAD1	0	1000
DHAD2	0	1000
DHAPT	0	0
DHAtex	-1000	1000
DHAtpp	-1000	1000
DHBD	-1000	1000
DHBS	0	1000
DHBSH	0	1000
DHCIND	0	1000
DHCINDO	0	1000
DHDPRy	0	1000
DHDPS	0	1000
DHFR	-1000	1000
DHFS	0	1000
DHNAOT4	0	1000
DHNPA2	0	1000
DHORD2	0	1000
DHORD5	0	1000
DHORTS	-1000	1000
DHPPD	0	1000
DHPPDA2	0	1000
DHPS2	0	1000
DHPTDCs	0	1000
DHPTPE	-1000	1000
DHQS	0	1000
DHQTi	0	1000
DIMPtex	-1000	1000
DINSt2pp	0	1000
DINStex	-1000	1000
DKGLCNR1	0	1000
DKGLCNR2x	0	1000
DKGLCNR2y	0	1000
DKMPPD	0	1000
DKMPPD3	0	1000
DMATT	0	1000
DMPPS	0	1000
DMQMT	0	1000
DMSOR1	0	1000
DMSOR1pp	0	1000
DMSOR2	0	1000
DMSOR2pp	0	1000
DMSOtex	-1000	1000
DMStex	-1000	1000
DM_4HBA	0	1000
DM_5DRIB	0	1000
DM_AACALD	0	1000
DM_HMFURN	0	1000
DM_OXAM	0	1000
DNMPPA	0	1000
DNTPPA	0	1000
DOGULNR	0	1000
DOPAtex	-1000	1000
DPCOAK	0	1000
DPR	0	1000
DRPA	0	1000
DSBAO1	0	1000
DSBAO2	0	1000
DSBCGT	0	1000
DSBDR	0	1000
DSBGGT	0	1000
DSERDHr	-1000	1000
DSERt2pp	0	1000
DSERtex	-1000	1000
DTMPK	-1000	1000
DTMPtex	-1000	1000
DUMPtex	-1000	1000
DURIK1	0	1000
DURIPP	-1000	1000
DURIt2pp	0	1000
DURItex	-1000	1000
DUTPDP	0	1000
DXPRIi	0	1000
DXPS	0	1000
DXYLK	0	1000
D_LACt2pp	-1000	1000
D_LACtex	-1000	1000
E4PD	-1000	1000
EAR100x	0	1000
EAR100y	0	1000
EAR120x	0	1000
EAR120y	0	1000
EAR121x	0	1000
EAR121y	0	1000
EAR140x	0	1000
EAR140y	0	1000
EAR141x	0	1000
EAR141y	0	1000
EAR160x	0	1000
EAR160y	0	1000
EAR161x	0	1000
EAR161y	0	1000
EAR180x	0	1000
EAR180y	0	1000
EAR181x	0	1000
EAR181y	0	1000
EAR40x	0	1000
EAR40y	0	1000
EAR60x	0	1000
EAR60y	0	1000
EAR80x	0	1000
EAR80y	0	1000
ECA4COLIPAtex	0	1000
ECA4OALpp	0	1000
ECAP1pp	0	1000
ECAP2pp	0	1000
ECAP3pp	0	1000
ECAtpp	0	1000
ECOAH1	-1000	1000
ECOAH2	-1000	1000
ECOAH3	-1000	1000
ECOAH4	-1000	1000
ECOAH5	-1000	1000
ECOAH6	-1000	1000
ECOAH7	-1000	1000
ECOAH8	-1000	1000
EDA	0	1000
EDD	0	1000
EDTXS1	0	1000
EDTXS2	0	1000
EDTXS3	0	1000
EDTXS4	0	1000
ENLIPAtex	0	1000
ENO	0	1000
ENTCS	0	1000
ENTERES	0	1000
ENTERES2	0	1000
ETHAAL	0	1000
ETHAt2pp	0	1000
ETHAtex	-1000	1000
ETHSO3abcpp	0	1000
ETHSO3tex	-1000	1000
ETOHt2rpp	-1000	1000
ETOHtex	-1000	1000
EX_12ppd_R(e)	0	0
EX_12ppd_S(e)	0	0
EX_14glucan(e)	0	0
EX_15dap(e)	0	0
EX_23camp(e)	0	0
EX_23ccmp(e)	0	0
EX_23cgmp(e)	0	0
EX_23cump(e)	0	0
EX_23dappa(e)	0	0
EX_26dap_M(e)	0	0
EX_2ddglcn(e)	0	0
EX_34dhpac(e)	0	0
EX_3amp(e)	0	0
EX_3cmp(e)	0	0
EX_3gmp(e)	0	0
EX_3hcinnm(e)	0	0
EX_3hpppn(e)	0	0
EX_3ump(e)	0	0
EX_4abut(e)	0	0
EX_4hoxpacd(e)	0	0
EX_5dglcn(e)	0	0
EX_LalaDgluMdapDala(e)	0	0
EX_LalaDgluMdap(e)	0	0
EX_ac(e)	-5	5
EX_acac(e)	0	0
EX_acald(e)	0	0
EX_acgal1p(e)	0	0
EX_acgal(e)	0	0
EX_acgam1p(e)	0	0
EX_acgam(e)	0	0
EX_acmana(e)	0	0
EX_acmum(e)	0	0
EX_acnam(e)	0	0
EX_acolipa(e)	0	0
EX_acser(e)	0	0
EX_ade(e)	0	0
EX_adn(e)	0	0
EX_adocbl(e)	0	0
EX_ag(e)	0	0
EX_agm(e)	0	0
EX_akg(e)	0	0
EX_ala_B(e)	0	0
EX_ala_D(e)	0	0
EX_ala_L(e)	0	0
EX_alaala(e)	0	0
EX_all_D(e)	0	0
EX_alltn(e)	0	0
EX_amp(e)	0	0
EX_anhgm(e)	0	0
EX_arab_L(e)	0	0
EX_arbtn(e)	0	0
EX_arbtn_fe3(e)	0	0
EX_arg_L(e)	0	0
EX_ascb_L(e)	0	0
EX_asn_L(e)	0	0
EX_aso3(e)	0	0
EX_asp_L(e)	0	0
EX_but(e)	0	0
EX_butso3(e)	0	0
EX_ca2(e)	-1000	1000
EX_cbi(e)	0	0
EX_cbl1(e)	0	0
EX_cd2(e)	0	0
EX_cgly(e)	0	0
EX_chol(e)	0	0
EX_cit(e)	0	0
EX_cl(e)	-1000	0
EX_cmp(e)	0	0
EX_co2(e)	2.02618	2.02618
EX_cobalt2(e)	-1000	0
EX_colipa(e)	0	0
EX_cpgn(e)	0	0
EX_cpgn_un(e)	0	0
EX_crn(e)	0	0
EX_csn(e)	0	0
EX_cu2(e)	-1000	0
EX_cu(e)	0	0
EX_cyan(e)	0	0
EX_cynt(e)	0	0
EX_cys_D(e)	0	0
EX_cys_L(e)	0	0
EX_cytd(e)	0	0
EX_dad_2(e)	0	0
EX_damp(e)	0	0
EX_dca(e)	0	0
EX_dcmp(e)	0	0
EX_dcyt(e)	0	0
EX_ddca(e)	0	0
EX_dgmp(e)	0	0
EX_dgsn(e)	0	0
EX_dha(e)	0	0
EX_dimp(e)	0	0
EX_din(e)	0	0
EX_dms(e)	0	0
EX_dmso(e)	0	0
EX_dopa(e)	0	0
EX_dtmp(e)	0	0
EX_dump(e)	0	0
EX_duri(e)	0	0
EX_eca4colipa(e)	0	0
EX_enlipa(e)	0	0
EX_enter(e)	0	0
EX_etha(e)	0	0
EX_ethso3(e)	0	0
EX_etoh(e)	0	0.0306
EX_f6p(e)	0	0
EX_fald(e)	0	0
EX_fe2(e)	-1000	1000
EX_fe3(e)	-1000	1000
EX_fe3dcit(e)	0	0
EX_fe3dhbzs(e)	0	0
EX_fe3hox(e)	0	0
EX_fe3hox_un(e)	0	0
EX_fecrm(e)	0	0
EX_fecrm_un(e)	0	0
EX_feenter(e)	0	0
EX_feoxam(e)	0	0
EX_feoxam_un(e)	0	0
EX_for(e)	0	2.0724
EX_fru(e)	0	0
EX_frulys(e)	0	0
EX_fruur(e)	0	0
EX_fuc_L(e)	0	0
EX_fum(e)	0	0
EX_g1p(e)	0	0
EX_g3pc(e)	0	0
EX_g3pe(e)	0	0
EX_g3pg(e)	0	0
EX_g3pi(e)	0	0
EX_g3ps(e)	0	0
EX_g6p(e)	0	0
EX_gal1p(e)	0	0
EX_gal_bD(e)	0	0
EX_gal(e)	0	0
EX_galct_D(e)	0	0
EX_galctn_D(e)	0	0
EX_galctn_L(e)	0	0
EX_galt(e)	0	0
EX_galur(e)	0	0
EX_gam6p(e)	0	0
EX_gam(e)	0	0
EX_gbbtn(e)	0	0
EX_gdp(e)	0	0
EX_glc(e)	-3.7183	-3.2355
EX_glcn(e)	0	0
EX_glcr(e)	0	0
EX_glcur1p(e)	0	0
EX_glcur(e)	0	0
EX_gln_L(e)	0	1000
EX_glu_L(e)	0	1000
EX_gly(e)	0	0
EX_glyald(e)	0	0
EX_glyb(e)	0	0
EX_glyc2p(e)	0	0
EX_glyc3p(e)	0	0
EX_glyc_R(e)	0	0
EX_glyc(e)	0	0
EX_glyclt(e)	0	0
EX_gmp(e)	0	0
EX_gsn(e)	0	0
EX_gthox(e)	0	0
EX_gthrd(e)	0	0
EX_gtp(e)	0	0
EX_gua(e)	0	0
EX_h2(e)	0	1000
EX_h2o2(e)	0	0
EX_h2o(e)	-1000	1000
EX_h2s(e)	0	0
EX_h(e)	-1000	1000
EX_hacolipa(e)	0	0
EX_halipa(e)	0	0
EX_hdca(e)	0	0
EX_hdcea(e)	0	0
EX_hg2(e)	0	0
EX_his_L(e)	0	0
EX_hom_L(e)	0	0
EX_hxa(e)	0	0
EX_hxan(e)	0	0
EX_idon_L(e)	0	0
EX_ile_L(e)	0	0
EX_imp(e)	0	0
EX_indole(e)	0	0
EX_inost(e)	0	0
EX_ins(e)	0	0
EX_isetac(e)	0	0
EX_k(e)	-1000	1000
EX_kdo2lipid4(e)	0	0
EX_lac_D(e)	0	2.161
EX_lac_L(e)	0	0
EX_lcts(e)	0	0
EX_leu_L(e)	0	0
EX_lipa_cold(e)	0	0
EX_lipa(e)	0	0
EX_lys_L(e)	0	0
EX_lyx_L(e)	0	0
EX_mal_D(e)	0	0
EX_mal_L(e)	0	0
EX_malt(e)	0	0
EX_malthx(e)	0	0
EX_maltpt(e)	0	0
EX_malttr(e)	0	0
EX_maltttr(e)	0	0
EX_man6p(e)	0	0
EX_man(e)	0	0
EX_manglyc(e)	0	0
EX_melib(e)	0	0
EX_met_D(e)	0	0
EX_met_L(e)	0	0
EX_metsox_R_L(e)	0	0
EX_metsox_S_L(e)	0	0
EX_mg2(e)	-1000	0
EX_minohp(e)	0	0
EX_mmet(e)	0	0
EX_mn2(e)	-1000	0
EX_mnl(e)	0	0
EX_mobd(e)	-1000	0
EX_mso3(e)	0	0
EX_n2o(e)	0	0
EX_na1(e)	-1000	1000
EX_nac(e)	0	0
EX_nh4(e)	-1000	1000
EX_ni2(e)	0	0
EX_nmn(e)	0	0
EX_no2(e)	0	0
EX_no3(e)	0	0
EX_no(e)	0	0
EX_o16a4colipa(e)	0	0
EX_o2(e)	-20	0
EX_o2s(e)	0	0
EX_ocdca(e)	0	0
EX_ocdcea(e)	0	0
EX_octa(e)	0	0
EX_orn(e)	0	0
EX_orot(e)	0	0
EX_pacald(e)	0	0
EX_peamn(e)	0	0
EX_phe_L(e)	0	0
EX_pheme(e)	0	0
EX_pi(e)	-1000	1000
EX_pnto_R(e)	0	0
EX_ppa(e)	0	0
EX_ppal(e)	0	0
EX_pppn(e)	0	0
EX_ppt(e)	0	0
EX_pro_L(e)	0	0
EX_progly(e)	0	0
EX_psclys(e)	0	0
EX_pser_L(e)	0	0
EX_ptrc(e)	0	0
EX_pyr(e)	0.2496	2.1148
EX_r5p(e)	0	0
EX_rib_D(e)	0	0
EX_rmn(e)	0	0
EX_sbt_D(e)	0	0
EX_ser_D(e)	0	0
EX_ser_L(e)	0	0
EX_skm(e)	0	0
EX_so2(e)	0	0
EX_so3(e)	0	0
EX_so4(e)	-1000	0
EX_spmd(e)	0	0
EX_succ(e)	0	0
EX_sucr(e)	0	0
EX_sulfac(e)	0	0
EX_tartr_L(e)	0	0
EX_taur(e)	0	0
EX_tcynt(e)	0	0
EX_thm(e)	-1000	0
EX_thr_L(e)	0	0
EX_thrp(e)	0	0
EX_thym(e)	0	0
EX_thymd(e)	0	0
EX_tma(e)	0	0
EX_tmao(e)	0	0
EX_tre(e)	0	0
EX_trp_L(e)	0	0
EX_tsul(e)	0	0
EX_ttdca(e)	0	0
EX_ttdcea(e)	0	0
EX_tungs(e)	-1000	0
EX_tym(e)	0	0
EX_tyr_L(e)	0	0
EX_tyrp(e)	0	0
EX_uacgam(e)	0	0
EX_udpacgal(e)	0	0
EX_udpg(e)	0	0
EX_udpgal(e)	0	0
EX_udpglcur(e)	0	0
EX_ump(e)	0	0
EX_ura(e)	0	0
EX_urea(e)	0	0
EX_uri(e)	0	0
EX_val_L(e)	0	0
EX_xan(e)	0	0
EX_xmp(e)	0	0
EX_xtsn(e)	0	0
EX_xyl_D(e)	0	0
EX_xylu_L(e)	0	0
EX_zn2(e)	-1000	1000
Ec_biomass_iAF1260_core_59p81M	0.3515	0.4007
F6PA	0	0
F6PP	0	1000
F6Pt6_2pp	0	1000
F6Ptex	-1000	1000
FA100ACPHi	0	1000
FA120ACPHi	0	1000
FA140ACPHi	0	1000
FA141ACPHi	0	1000
FA160ACPHi	0	1000
FA161ACPHi	0	1000
FA80ACPHi	0	1000
FACOAE100	0	1000
FACOAE120	0	1000
FACOAE140	0	1000
FACOAE141	0	1000
FACOAE160	0	1000
FACOAE161	0	1000
FACOAE180	0	1000
FACOAE181	0	1000
FACOAE60	0	1000
FACOAE80	0	1000
FACOAL100t2pp	0	1000
FACOAL120t2pp	0	1000
FACOAL140t2pp	0	1000
FACOAL141t2pp	0	1000
FACOAL160t2pp	0	1000
FACOAL161t2pp	0	1000
FACOAL180t2pp	0	1000
FACOAL181t2pp	0	1000
FACOAL60t2pp	0	1000
FACOAL80t2pp	0	1000
FADRx	0	1000
FADRx2	0	1000
FALDH2	-1000	1000
FALDtex	-1000	1000
FALDtpp	-1000	1000
FALGTHLs	-1000	1000
FBA	0	1000
FBP	0	0
FCI	-1000	1000
FCLK	0	1000
FCLPA	-1000	1000
FCLT	0	1000
FDH4pp	0	1000
FDH5pp	0	1000
FDMO	0	1000
FDMO2	0	1000
FDMO3	0	1000
FDMO4	0	1000
FDMO6	0	1000
FE2abcpp	0	1000
FE2t2pp	0	1000
FE2t3pp	0	1000
FE2tex	-1000	1000
FE2tpp	0	1000
FE3DCITabcpp	0	1000
FE3DCITtonex	0	1000
FE3DHBZR	0	1000
FE3DHBZSabcpp	0	1000
FE3DHBZStonex	0	1000
FE3HOXR1	0	1000
FE3HOXR2	0	1000
FE3HOXR3	0	1000
FE3HOXUtex	0	1000
FE3HOXUtpp	0	1000
FE3HOXabcpp	0	1000
FE3HOXexs	0	1000
FE3HOXtonex	0	1000
FE3Ri	0	1000
FE3abcpp	0	1000
FE3tex	-1000	1000
FECRMR1	0	1000
FECRMR2	0	1000
FECRMR3	0	1000
FECRMUtex	0	1000
FECRMUtpp	0	1000
FECRMabcpp	0	1000
FECRMexs	0	1000
FECRMtonex	0	1000
FEENTERR1	0	1000
FEENTERR2	0	1000
FEENTERR3	0	1000
FEENTERabcpp	0	1000
FEENTERexs	0	1000
FEENTERtex	0	1000
FEENTERtonex	0	1000
FEENTERtpp	0	1000
FEOXAMR1	0	1000
FEOXAMR2	0	1000
FEOXAMR3	0	1000
FEOXAMUtex	0	1000
FEOXAMUtpp	0	1000
FEOXAMabcpp	0	1000
FEOXAMexs	0	1000
FEOXAMtonex	0	1000
FEROpp	0	1000
FFSD	0	1000
FHL	0	0
FLDR	0	1000
FLVR	0	1000
FLVRx	0	1000
FMETTRS	0	1000
FMNAT	0	1000
FMNRx	0	1000
FMNRx2	0	1000
FORt2pp	0	1000
FORtex	-1000	1000
FORtppi	0	1000
FRD2	0	1000
FRD3	0	1000
FRUK	0	1000
FRULYSDG	-1000	1000
FRULYSE	-1000	1000
FRULYSK	0	1000
FRULYSt2pp	0	1000
FRULYStex	-1000	1000
FRUURt2rpp	-1000	1000
FRUURtex	-1000	1000
FRUpts2pp	0	1000
FRUptspp	0	1000
FRUtex	-1000	1000
FTHFD	0	1000
FUCtex	-1000	1000
FUCtpp	-1000	1000
FUM	-1000	1000
FUMt2_2pp	0	1000
FUMt2_3pp	0	1000
FUMtex	-1000	1000
G1PACT	0	1000
G1PPpp	0	0
G1PTT	0	1000
G1Ptex	0	0
G1SAT	-1000	1000
G2PPpp	0	1000
G3PAT120	0	1000
G3PAT140	0	1000
G3PAT141	0	1000
G3PAT160	0	1000
G3PAT161	0	1000
G3PAT180	0	1000
G3PAT181	0	1000
G3PCabcpp	0	1000
G3PCtex	-1000	1000
G3PD2	-1000	1000
G3PD5	0	1000
G3PD6	0	1000
G3PD7	0	1000
G3PEabcpp	0	1000
G3PEtex	-1000	1000
G3PGabcpp	0	1000
G3PGtex	-1000	1000
G3PIabcpp	0	1000
G3PItex	-1000	1000
G3PSabcpp	0	1000
G3PStex	-1000	1000
G3PT	0	1000
G5SADs	0	1000
G5SD	0	1000
G6PDA	0	1000
G6PDH2r	0	1000
G6PP	0	0
G6Pt6_2pp	0	1000
G6Ptex	-1000	1000
GAL1PPpp	0	1000
GAL1Ptex	-1000	1000
GALBDtex	-1000	1000
GALCTD	0	1000
GALCTLO	0	1000
GALCTND	0	1000
GALCTNLt2pp	0	1000
GALCTNLtex	-1000	1000
GALCTNt2pp	0	1000
GALCTNtex	-1000	1000
GALCTt2rpp	-1000	1000
GALCTtex	-1000	1000
GALKr	-1000	1000
GALM2pp	0	1000
GALS3	0	1000
GALT1	0	1000
GALTptspp	0	1000
GALTtex	-1000	1000
GALURt2rpp	-1000	1000
GALURtex	-1000	1000
GALUi	0	1000
GALabcpp	0	1000
GALt2pp	0	1000
GALtex	-1000	1000
GAM6Pt6_2pp	0	1000
GAMAN6Ptex	-1000	1000
GAMptspp	0	1000
GAMtex	-1000	1000
GAPD	-1000	1000
GARFT	-1000	1000
GART	0	1000
GBBTNtex	-1000	1000
GCALDD	0	1000
GDMANE	0	1000
GDPDPK	0	1000
GDPMNH	0	1000
GDPMNP	0	1000
GDPtex	-1000	1000
GF6PTA	0	1000
GGGABADr	-1000	1000
GGGABAH	0	1000
GGPTRCO	0	1000
GGPTRCS	0	1000
GHMT2r	-1000	1000
GK1	-1000	1000
GLBRAN2	0	0
GLCATr	-1000	1000
GLCDpp	0	0
GLCNt2rpp	-1000	1000
GLCNtex	-1000	1000
GLCP	0	0
GLCP2	0	0
GLCRAL	0	1000
GLCRD	0	1000
GLCRt2rpp	-1000	1000
GLCRtex	-1000	1000
GLCS1	0	1000
GLCTR1	0	1000
GLCTR2	0	1000
GLCTR3	0	1000
GLCUR1Ptex	-1000	1000
GLCURt2rpp	-1000	1000
GLCURtex	-1000	1000
GLCabcpp	0	0
GLCptspp	0	1000
GLCt2pp	0	0
GLCtex	-1000	1000
GLCtexi	0	1000
GLDBRAN2	0	1000
GLGC	0	1000
GLNS	0	1000
GLNTRS	0	1000
GLNabcpp	0	1000
GLNtex	-1000	1000
GLTPD	-1000	1000
GLU5K	0	1000
GLUABUTt7pp	-1000	1000
GLUCYS	0	1000
GLUDC	0	1000
GLUDy	-1000	1000
GLUN	0	1000
GLUNpp	0	1000
GLUPRT	0	1000
GLUR	-1000	1000
GLUSy	0	1000
GLUTRR	0	1000
GLUTRS	0	1000
GLUabcpp	0	1000
GLUt2rpp	-1000	1000
GLUt4pp	0	1000
GLUtex	-1000	1000
GLXCL	0	1000
GLYALDtex	-1000	1000
GLYALDtpp	-1000	1000
GLYAT	-1000	1000
GLYBabcpp	0	1000
GLYBt2pp	0	1000
GLYBtex	-1000	1000
GLYC2Ptex	-1000	1000
GLYC3Pabcpp	0	1000
GLYC3Pt6pp	0	1000
GLYC3Ptex	-1000	1000
GLYCAt2rpp	-1000	1000
GLYCAtex	-1000	1000
GLYCDx	0	1000
GLYCK	0	1000
GLYCK2	0	1000
GLYCL	0	1000
GLYCLTDx	0	1000
GLYCLTDy	0	1000
GLYCLTt2rpp	-1000	1000
GLYCLTt4pp	0	1000
GLYCLTtex	-1000	1000
GLYCTO2	0	1000
GLYCTO3	0	1000
GLYCTO4	0	1000
GLYCtex	-1000	1000
GLYCtpp	0	1000
GLYK	0	1000
GLYOX	0	1000
GLYOX3	0	1000
GLYTRS	0	1000
GLYt2pp	0	1000
GLYt4pp	0	1000
GLYtex	-1000	1000
GMAND	0	1000
GMHEPAT	0	1000
GMHEPK	0	1000
GMHEPPA	0	1000
GMPR	0	1000
GMPS2	0	1000
GMPtex	-1000	1000
GND	0	1000
GNK	0	1000
GOFUCR	0	1000
GP4GH	0	1000
GPDDA1	0	1000
GPDDA1pp	0	1000
GPDDA2	0	1000
GPDDA2pp	0	1000
GPDDA3	0	1000
GPDDA3pp	0	1000
GPDDA4	0	1000
GPDDA4pp	0	1000
GPDDA5	0	1000
GPDDA5pp	0	1000
GRTT	0	1000
GRXR	0	1000
GSNK	0	1000
GSNt2pp	0	1000
GSNtex	-1000	1000
GSPMDA	0	1000
GSPMDS	0	1000
GTHOXtex	-1000	1000
GTHOr	-1000	1000
GTHRDHpp	0	1000
GTHRDabc2pp	0	1000
GTHRDabcpp	0	1000
GTHRDtex	-1000	1000
GTHS	0	1000
GTPCI	0	1000
GTPCII2	0	1000
GTPDPDP	0	1000
GTPDPK	0	1000
GTPHs	0	1000
GTPtex	-1000	1000
GUAD	0	1000
GUAPRT	0	1000
GUAt2pp	0	1000
GUAtex	-1000	1000
GUAtpp	-1000	1000
GUI1	-1000	1000
GUI2	-1000	1000
GUR1PPpp	0	1000
H2O2tex	-1000	1000
H2Otex	-1000	1000
H2Otpp	-1000	1000
H2SO	0	1000
H2St1pp	0	1000
H2Stex	-1000	1000
H2tex	-1000	1000
H2tpp	-1000	1000
HACD1i	0	1000
HACD2i	0	1000
HACD3i	0	1000
HACD4i	0	1000
HACD5i	0	1000
HACD6i	0	1000
HACD7i	0	1000
HACD8i	0	1000
HBZOPT	0	1000
HCINNMt2rpp	-1000	1000
HCINNMtex	-1000	1000
HCO3E	-1000	1000
HCYSMT	0	1000
HCYSMT2	0	1000
HDCAtexi	0	1000
HDCEAtexi	0	1000
HDCOAI	0	1000
HEMEOS	0	1000
HEPK1	0	1000
HEPK2	0	1000
HEPT1	0	1000
HEPT2	0	1000
HEPT3	0	1000
HEPT4	0	1000
HETZK	0	1000
HEX1	0	0
HEX4	0	1000
HEX7	0	1000
HEXt2rpp	-1000	1000
HG2abcpp	0	1000
HG2t3pp	0	1000
HG2tex	-1000	1000
HISTD	0	1000
HISTP	0	1000
HISTRS	0	1000
HISabcpp	0	1000
HISt2rpp	-1000	1000
HIStex	-1000	1000
HKNDDH	0	1000
HKNTDH	0	1000
HMBS	0	1000
HMPK1	0	1000
HOMt2pp	0	1000
HOMtex	-1000	1000
HOPNTAL	0	1000
HPPK2	0	1000
HPPPNDO	0	1000
HPPPNt2rpp	-1000	1000
HPPPNtex	-1000	1000
HPYRI	-1000	1000
HPYRRx	0	1000
HPYRRy	0	1000
HSDy	-1000	1000
HSK	0	1000
HSST	0	1000
HSTPT	0	1000
HXAND	0	1000
HXAtex	-1000	1000
HXCT	0	1000
HXPRT	0	1000
HYD1pp	0	1000
HYD2pp	0	1000
HYD3pp	0	1000
HYPOE	0	1000
HYXNtex	-1000	1000
HYXNtpp	-1000	1000
Htex	-1000	1000
ICDHyr	-1000	1000
ICHORS	-1000	1000
ICHORSi	0	1000
ICHORT	0	1000
ICL	0	1000
IDOND	-1000	1000
IDOND2	0	1000
IDONt2rpp	-1000	1000
IDONtex	0	1000
IG3PS	0	1000
IGPDH	0	1000
IGPS	0	1000
ILETA	-1000	1000
ILETRS	0	1000
ILEabcpp	0	1000
ILEt2rpp	-1000	1000
ILEtex	-1000	1000
IMPC	-1000	1000
IMPD	0	1000
IMPtex	-1000	1000
INDOLEt2pp	0	1000
INDOLEt2rpp	-1000	1000
INDOLEtex	-1000	1000
INOSTt4pp	0	1000
INSH	0	1000
INSK	0	1000
INSTtex	-1000	1000
INSt2pp	0	1000
INSt2rpp	-1000	1000
INStex	-1000	1000
IPDDI	-1000	1000
IPDPS	0	1000
IPMD	0	1000
IPPMIa	-1000	1000
IPPMIb	-1000	1000
IPPS	0	1000
ISETACabcpp	0	1000
ISETACtex	-1000	1000
K2L4Aabcpp	0	1000
K2L4Atex	0	1000
KARA1	-1000	1000
KARA2	-1000	1000
KAS14	0	1000
KAS15	0	1000
KAT1	0	1000
KAT2	0	1000
KAT3	0	1000
KAT4	0	1000
KAT5	0	1000
KAT6	0	1000
KAT7	0	1000
KAT8	0	1000
KDOCT2	0	1000
KDOPP	0	1000
KDOPS	0	1000
KG6PDC	0	1000
Kabcpp	0	1000
Kt2pp	0	1000
Kt3pp	0	1000
Ktex	-1000	1000
LA4NTpp	0	1000
LACZ	0	1000
LACZpp	0	1000
LADGMDH	0	1000
LALDO2x	0	1000
LALGP	0	1000
LCADi	0	1000
LCARR	-1000	1000
LCARS	-1000	1000
LCTSt3ipp	0	1000
LCTStex	-1000	1000
LCTStpp	-1000	1000
LDH_D	-1000	1000
LDH_D2	0	1000
LEUTAi	0	1000
LEUTRS	0	1000
LEUabcpp	0	1000
LEUt2rpp	0	1000
LEUtex	-1000	1000
LGTHL	0	1000
LIPACabcpp	0	1000
LIPAHT2ex	0	1000
LIPAHTex	0	1000
LIPAabcpp	0	1000
LIPAtex	0	1000
LPADSS	0	1000
LPLIPAL1A120pp	0	1000
LPLIPAL1A140pp	0	1000
LPLIPAL1A141pp	0	1000
LPLIPAL1A160pp	0	1000
LPLIPAL1A161pp	0	1000
LPLIPAL1A180pp	0	1000
LPLIPAL1A181pp	0	1000
LPLIPAL1E120pp	0	1000
LPLIPAL1E140pp	0	1000
LPLIPAL1E141pp	0	1000
LPLIPAL1E160pp	0	1000
LPLIPAL1E161pp	0	1000
LPLIPAL1E180pp	0	1000
LPLIPAL1E181pp	0	1000
LPLIPAL1G120pp	0	1000
LPLIPAL1G140pp	0	1000
LPLIPAL1G141pp	0	1000
LPLIPAL1G160pp	0	1000
LPLIPAL1G161pp	0	1000
LPLIPAL1G180pp	0	1000
LPLIPAL1G181pp	0	1000
LPLIPAL2A120	0	1000
LPLIPAL2A140	0	1000
LPLIPAL2A141	0	1000
LPLIPAL2A160	0	1000
LPLIPAL2A161	0	1000
LPLIPAL2A180	0	1000
LPLIPAL2A181	0	1000
LPLIPAL2ATE120	0	1000
LPLIPAL2ATE140	0	1000
LPLIPAL2ATE141	0	1000
LPLIPAL2ATE160	0	1000
LPLIPAL2ATE161	0	1000
LPLIPAL2ATE180	0	1000
LPLIPAL2ATE181	0	1000
LPLIPAL2ATG120	0	1000
LPLIPAL2ATG140	0	1000
LPLIPAL2ATG141	0	1000
LPLIPAL2ATG160	0	1000
LPLIPAL2ATG161	0	1000
LPLIPAL2ATG180	0	1000
LPLIPAL2ATG181	0	1000
LPLIPAL2E120	0	1000
LPLIPAL2E140	0	1000
LPLIPAL2E141	0	1000
LPLIPAL2E160	0	1000
LPLIPAL2E161	0	1000
LPLIPAL2E180	0	1000
LPLIPAL2E181	0	1000
LPLIPAL2G120	0	1000
LPLIPAL2G140	0	1000
LPLIPAL2G141	0	1000
LPLIPAL2G160	0	1000
LPLIPAL2G161	0	1000
LPLIPAL2G180	0	1000
LPLIPAL2G181	0	1000
LSERDHr	-1000	1000
LYSDC	0	1000
LYSTRS	0	1000
LYSabcpp	0	1000
LYSt2pp	0	1000
LYSt3pp	0	1000
LYStex	-1000	1000
LYXI	0	1000
LYXt2pp	0	1000
LYXtex	-1000	1000
L_LACD2	0	1000
L_LACD3	0	1000
L_LACt2rpp	-1000	1000
L_LACtex	-1000	1000
M1PD	-1000	1000
MACPD	0	1000
MALDDH	0	1000
MALDt2_2pp	0	1000
MALDtex	-1000	1000
MALS	0	1000
MALTATr	-1000	1000
MALTHXabcpp	0	1000
MALTHXtexi	0	1000
MALTPTabcpp	0	1000
MALTPTtexi	0	1000
MALTTRabcpp	0	1000
MALTTRtexi	0	1000
MALTTTRabcpp	0	1000
MALTTTRtexi	0	1000
MALTabcpp	0	1000
MALTptspp	0	1000
MALTtexi	0	1000
MALt2_2pp	0	1000
MALt2_3pp	0	1000
MALtex	-1000	1000
MAN1PT2	0	1000
MAN6PI	-1000	1000
MAN6Pt6_2pp	0	1000
MAN6Ptex	-1000	1000
MANAO	-1000	1000
MANGLYCptspp	0	1000
MANGLYCtex	-1000	1000
MANPGH	0	1000
MANptspp	0	1000
MANtex	-1000	1000
MCITD	0	1000
MCITL2	-1000	1000
MCITS	0	1000
MCOATA	-1000	1000
MCPST	0	1000
MCTP1App	0	1000
MCTP1Bpp	0	1000
MCTP2App	0	1000
MDDCP1pp	0	1000
MDDCP2pp	0	1000
MDDCP3pp	0	1000
MDDCP4pp	0	1000
MDDCP5pp	0	1000
MDDEP1pp	0	1000
MDDEP2pp	0	1000
MDDEP3pp	0	1000
MDDEP4pp	0	1000
MDH	-1000	1000
MDH2	0	1000
MDH3	0	1000
MDRPD	0	1000
ME1	0	1000
ME2	0	1000
MECDPDH2	0	1000
MECDPS	0	1000
MELIBt2pp	0	1000
MELIBt3ipp	0	1000
MELIBtex	-1000	1000
MEPCT	0	1000
METAT	0	1000
METDabcpp	0	1000
METDtex	-1000	1000
METOX1s	0	1000
METOX2s	0	1000
METS	0	1000
METSOX1abcpp	0	1000
METSOX1tex	-1000	1000
METSOX2abcpp	0	1000
METSOX2tex	-1000	1000
METSOXR1	0	1000
METSOXR2	0	1000
METTRS	0	1000
METabcpp	0	1000
METtex	-1000	1000
MG2t3_2pp	-1000	1000
MG2tex	-1000	1000
MG2tpp	0	1000
MG2uabcpp	0	1000
MGSA	0	1000
MI1PP	0	1000
MICITD	0	1000
MINOHPtexi	0	1000
MLDCP1App	0	1000
MLDCP1Bpp	0	1000
MLDCP2App	0	1000
MLDCP2Bpp	0	1000
MLDCP3App	0	1000
MLDEP1pp	0	1000
MLDEP2pp	0	1000
MLTG1	0	1000
MLTG2	0	1000
MLTG3	0	1000
MLTG4	0	1000
MLTG5	0	1000
MLTGY1pp	0	1000
MLTGY2pp	0	1000
MLTGY3pp	0	1000
MLTGY4pp	0	1000
MLTP1	0	0
MLTP2	0	0
MLTP3	0	0
MMCD	0	1000
MME	-1000	1000
MMETt2pp	0	1000
MMETtex	-1000	1000
MMM2	0	1000
MN2t3pp	0	1000
MN2tpp	0	1000
MN6PP	0	1000
MNLptspp	0	1000
MNLtex	-1000	1000
MNNH	0	1000
MNt2pp	0	1000
MNtex	-1000	1000
MOAT	0	1000
MOAT2	0	1000
MOAT3C	0	1000
MOBDabcpp	0	1000
MOBDtex	-1000	1000
MOHMT	0	1000
MPTG	0	1000
MPTG2	0	1000
MSO3abcpp	0	1000
MSO3tex	-1000	1000
MTAN	0	1000
MTHFC	-1000	1000
MTHFD	-1000	1000
MTHFR2	0	1000
MTRI	-1000	1000
MTRK	0	1000
MTRPOX	0	1000
N2Otex	-1000	1000
N2Otpp	-1000	1000
NACODA	0	1000
NACtex	-1000	1000
NACtpp	0	1000
NADDP	0	1000
NADH10	0	1000
NADH16pp	0	1000
NADH17pp	0	1000
NADH18pp	0	1000
NADH5	0	1000
NADH9	0	1000
NADK	0	1000
NADN	0	1000
NADPHQR2	0	1000
NADPHQR3	0	1000
NADPHQR4	0	1000
NADPPPS	0	1000
NADS1	0	1000
NADTRHD	0	1000
NAMNPP	0	1000
NAt3_1p5pp	0	1000
NAt3_2pp	0	1000
NAt3pp	0	1000
NAtex	-1000	1000
NDPK1	-1000	1000
NDPK2	-1000	1000
NDPK3	-1000	1000
NDPK4	-1000	1000
NDPK5	-1000	1000
NDPK6	-1000	1000
NDPK7	-1000	1000
NDPK8	-1000	1000
NH4tex	-1000	1000
NH4tpp	-1000	1000
NHFRBO	0	1000
NI2abcpp	0	1000
NI2t3pp	0	1000
NI2tex	-1000	1000
NI2tpp	0	1000
NI2uabcpp	0	1000
NMNAT	0	1000
NMNDA	0	1000
NMNN	0	1000
NMNPtpp	0	1000
NMNt7pp	0	1000
NMNtex	-1000	1000
NNAM	0	1000
NNATr	-1000	1000
NNDMBRT	0	1000
NNDPR	0	1000
NO2t2rpp	-1000	1000
NO2tex	-1000	1000
NO3R1bpp	0	1000
NO3R1pp	0	1000
NO3R2bpp	0	1000
NO3R2pp	0	1000
NO3t7pp	0	1000
NO3tex	-1000	1000
NODOx	0	1000
NODOy	0	1000
NOtex	-1000	1000
NOtpp	-1000	1000
NPHS	0	1000
NTD1	0	1000
NTD10	0	1000
NTD10pp	0	1000
NTD11	0	1000
NTD11pp	0	1000
NTD12	0	1000
NTD12pp	0	1000
NTD1pp	0	1000
NTD2	0	1000
NTD2pp	0	1000
NTD3	0	1000
NTD3pp	0	1000
NTD4	0	1000
NTD4pp	0	1000
NTD5	0	1000
NTD5pp	0	1000
NTD6	0	1000
NTD6pp	0	1000
NTD7	0	1000
NTD7pp	0	1000
NTD8	0	1000
NTD8pp	0	1000
NTD9	0	1000
NTD9pp	0	1000
NTP1	0	1000
NTP10	0	1000
NTP11	0	1000
NTP12	0	1000
NTP3	0	1000
NTP3pp	0	1000
NTP5	0	1000
NTPP1	0	1000
NTPP10	0	1000
NTPP11	0	1000
NTPP2	0	1000
NTPP3	0	1000
NTPP4	0	1000
NTPP5	0	1000
NTPP6	0	1000
NTPP7	0	1000
NTPP8	0	1000
NTPP9	0	1000
NTPTP1	0	1000
NTPTP2	0	1000
NTRIR2x	0	1000
NTRIR3pp	0	1000
NTRIR4pp	0	1000
O16A4COLIPAtex	0	1000
O16A4Lpp	0	1000
O16AP1pp	0	1000
O16AP2pp	0	1000
O16AP3pp	0	1000
O16AT	0	1000
O16AUNDtpp	0	1000
O16GALFT	0	1000
O16GLCT1	0	1000
O16GLCT2	0	1000
O2Stex	-1000	1000
O2tex	-1000	1000
O2tpp	-1000	1000
OAADC	0	1000
OBTFL	0	1000
OCBT	-1000	1000
OCDCAtexi	0	1000
OCDCEAtexi	0	1000
OCTAtex	-1000	1000
OCTDPS	0	1000
ODECOAI	0	1000
OHPBAT	-1000	1000
OHPHM	0	1000
OMBZLM	0	1000
OMCDC	0	1000
OMMBLHX	0	1000
OMMBLHX3	0	1000
OMPDC	0	1000
OMPHHX	0	1000
OMPHHX3	0	1000
OP4ENH	0	1000
OPHBDC	0	1000
OPHHX	0	1000
OPHHX3	0	1000
ORNDC	0	1000
ORNabcpp	0	1000
ORNtex	-1000	1000
OROTt2_2pp	0	1000
OROTtex	-1000	1000
ORPT	-1000	1000
OXAMTC	0	1000
OXGDC2	0	1000
P5CD	0	1000
P5CR	0	1000
PA120abcpp	0	1000
PA140abcpp	0	1000
PA141abcpp	0	1000
PA160abcpp	0	1000
PA161abcpp	0	1000
PA180abcpp	0	1000
PA181abcpp	0	1000
PACALDt2rpp	-1000	1000
PACALDtex	-1000	1000
PACCOAL	0	1000
PANTS	0	1000
PAPA120	0	1000
PAPA120pp	0	1000
PAPA140	0	1000
PAPA140pp	0	1000
PAPA141	0	1000
PAPA141pp	0	1000
PAPA160	0	1000
PAPA160pp	0	1000
PAPA161	0	1000
PAPA161pp	0	1000
PAPA180	0	1000
PAPA180pp	0	1000
PAPA181	0	1000
PAPA181pp	0	1000
PAPPT3	0	1000
PAPSR	0	1000
PAPSR2	0	1000
PDE1	0	1000
PDH	0	1000
PDX5PO2	0	1000
PDX5POi	0	1000
PDX5PS	0	1000
PDXPP	0	1000
PE120abcpp	0	1000
PE140abcpp	0	1000
PE141abcpp	0	1000
PE160abcpp	0	1000
PE161abcpp	0	1000
PE180abcpp	0	1000
PE181abcpp	0	1000
PEAMNOpp	0	1000
PEAMNtex	-1000	1000
PERD	-1000	1000
PETNT161pp	0	1000
PETNT181pp	0	1000
PFK	0	1000
PFK_2	0	1000
PFL	0	1000
PG120abcpp	0	1000
PG140abcpp	0	1000
PG141abcpp	0	1000
PG160abcpp	0	1000
PG161abcpp	0	1000
PG180abcpp	0	1000
PG181abcpp	0	1000
PGAMT	-1000	1000
PGCD	0	1000
PGI	0	1000
PGK	-1000	1000
PGL	0	1000
PGLYCP	0	1000
PGM	-1000	1000
PGMT	0	1000
PGP120abcpp	0	1000
PGP140abcpp	0	1000
PGP141abcpp	0	1000
PGP160abcpp	0	1000
PGP161abcpp	0	1000
PGP180abcpp	0	1000
PGP181abcpp	0	1000
PGPP120	0	1000
PGPP120pp	0	1000
PGPP140	0	1000
PGPP140pp	0	1000
PGPP141	0	1000
PGPP141pp	0	1000
PGPP160	0	1000
PGPP160pp	0	1000
PGPP161	0	1000
PGPP161pp	0	1000
PGPP180	0	1000
PGPP180pp	0	1000
PGPP181	0	1000
PGPP181pp	0	1000
PGSA120	0	1000
PGSA140	0	1000
PGSA141	0	1000
PGSA160	0	1000
PGSA161	0	1000
PGSA180	0	1000
PGSA181	0	1000
PHEMEabcpp	0	1000
PHEMEtiex	0	1000
PHETA1	-1000	1000
PHETRS	0	1000
PHEt2rpp	-1000	1000
PHEtex	-1000	1000
PHYTSpp	0	1000
PIt2rpp	-1000	1000
PItex	-1000	1000
PIuabcpp	0	1000
PLIPA1A120pp	0	1000
PLIPA1A140pp	0	1000
PLIPA1A141pp	0	1000
PLIPA1A160pp	0	1000
PLIPA1A161pp	0	1000
PLIPA1A180pp	0	1000
PLIPA1A181pp	0	1000
PLIPA1E120pp	0	1000
PLIPA1E140pp	0	1000
PLIPA1E141pp	0	1000
PLIPA1E160pp	0	1000
PLIPA1E161pp	0	1000
PLIPA1E180pp	0	1000
PLIPA1E181pp	0	1000
PLIPA1G120pp	0	1000
PLIPA1G140pp	0	1000
PLIPA1G141pp	0	1000
PLIPA1G160pp	0	1000
PLIPA1G161pp	0	1000
PLIPA1G180pp	0	1000
PLIPA1G181pp	0	1000
PLIPA2A120pp	0	1000
PLIPA2A140pp	0	1000
PLIPA2A141pp	0	1000
PLIPA2A160pp	0	1000
PLIPA2A161pp	0	1000
PLIPA2A180pp	0	1000
PLIPA2A181pp	0	1000
PLIPA2E120pp	0	1000
PLIPA2E140pp	0	1000
PLIPA2E141pp	0	1000
PLIPA2E160pp	0	1000
PLIPA2E161pp	0	1000
PLIPA2E180pp	0	1000
PLIPA2E181pp	0	1000
PLIPA2G120pp	0	1000
PLIPA2G140pp	0	1000
PLIPA2G141pp	0	1000
[truncated: 383 more rows]

## Sheet: ackA-pta-With acetate
12DGR120tipp	0	1000
12DGR140tipp	0	1000
12DGR141tipp	0	1000
12DGR160tipp	0	1000
12DGR161tipp	0	1000
12DGR180tipp	0	1000
12DGR181tipp	0	1000
12PPDRtex	0	1000
12PPDRtpp	-1000	1000
12PPDStex	-1000	1000
12PPDStpp	-1000	1000
14GLUCANabcpp	0	1000
14GLUCANtexi	0	1000
23CAMPtex	-1000	1000
23CCMPtex	-1000	1000
23CGMPtex	-1000	1000
23CUMPtex	-1000	1000
23DAPPAt2pp	0	1000
23DAPPAtex	-1000	1000
23PDE2pp	0	1000
23PDE4pp	0	1000
23PDE7pp	0	1000
23PDE9pp	0	1000
26DAHtex	-1000	1000
2AGPA120tipp	0	1000
2AGPA140tipp	0	1000
2AGPA141tipp	0	1000
2AGPA160tipp	0	1000
2AGPA161tipp	0	1000
2AGPA180tipp	0	1000
2AGPA181tipp	0	1000
2AGPE120tipp	0	1000
2AGPE140tipp	0	1000
2AGPE141tipp	0	1000
2AGPE160tipp	0	1000
2AGPE161tipp	0	1000
2AGPE180tipp	0	1000
2AGPE181tipp	0	1000
2AGPEAT120	0	1000
2AGPEAT140	0	1000
2AGPEAT141	0	1000
2AGPEAT160	0	1000
2AGPEAT161	0	1000
2AGPEAT180	0	1000
2AGPEAT181	0	1000
2AGPG120tipp	0	1000
2AGPG140tipp	0	1000
2AGPG141tipp	0	1000
2AGPG160tipp	0	1000
2AGPG161tipp	0	1000
2AGPG180tipp	0	1000
2AGPG181tipp	0	1000
2AGPGAT120	0	1000
2AGPGAT140	0	1000
2AGPGAT141	0	1000
2AGPGAT160	0	1000
2AGPGAT161	0	1000
2AGPGAT180	0	1000
2AGPGAT181	0	1000
2DGLCNRx	0	1000
2DGLCNRy	0	1000
2DGULRx	0	1000
2DGULRy	0	1000
2MAHMP	0	1000
34dhpactex	-1000	1000
3AMPtex	-1000	1000
3CMPtex	-1000	1000
3GMPtex	-1000	1000
3HAD100	0	1000
3HAD120	0	1000
3HAD121	0	1000
3HAD140	0	1000
3HAD141	0	1000
3HAD160	0	1000
3HAD161	0	1000
3HAD180	0	1000
3HAD181	0	1000
3HAD40	0	1000
3HAD60	0	1000
3HAD80	0	1000
3HCINNMH	0	1000
3HPPPNH	0	1000
3KGK	0	1000
3NTD2pp	0	1000
3NTD4pp	0	1000
3NTD7pp	0	1000
3NTD9pp	0	1000
3OAR100	-1000	1000
3OAR120	-1000	1000
3OAR121	0	1000
3OAR140	-1000	1000
3OAR141	0	1000
3OAR160	-1000	1000
3OAR161	0	1000
3OAR180	-1000	1000
3OAR181	0	1000
3OAR40	-1000	1000
3OAR60	-1000	1000
3OAR80	-1000	1000
3OAS100	0	1000
3OAS120	0	1000
3OAS121	0	1000
3OAS140	0	1000
3OAS141	0	1000
3OAS160	0	1000
3OAS161	0	1000
3OAS180	0	1000
3OAS181	0	1000
3OAS60	0	1000
3OAS80	0	1000
3PEPTabcpp	0	1000
3PEPTtex	-1000	1000
3UMPtex	-1000	1000
42A12BOOXpp	0	1000
4HOXPACDtex	-1000	1000
4HTHRS	0	1000
4PCP	0	1000
4PCPpp	0	1000
4PEPTabcpp	0	1000
4PEPTtex	-1000	1000
5DGLCNR	-1000	1000
5DGLCNt2rpp	-1000	1000
5DGLCNtex	0	1000
5DOAN	0	1000
A5PISO	-1000	1000
AACPS1	0	1000
AACPS2	0	1000
AACPS3	0	1000
AACPS4	0	1000
AACPS5	0	1000
AACPS6	0	1000
AACPS7	0	1000
AACPS8	0	1000
AACPS9	0	1000
AACTOOR	0	1000
AADDGT	0	1000
AAMYL	0	1000
AAMYLpp	0	1000
AB6PGH	0	1000
ABTA	0	1000
ABUTD	0	1000
ABUTt2pp	0	1000
ABUTtex	-1000	1000
ACACCT	0	1000
ACACT1r	-1000	1000
ACACt2pp	-1000	1000
ACACtex	-1000	1000
ACALD	-1000	1000
ACALDtex	-1000	1000
ACALDtpp	-1000	1000
ACANTHAT	0	1000
ACBIPGT	0	1000
ACCOAC	0	1000
ACCOAL	0	1000
ACGAL1PPpp	0	1000
ACGAL1Ptex	-1000	1000
ACGALtex	-1000	1000
ACGAM1PPpp	0	1000
ACGAM1Ptex	-1000	1000
ACGAMK	0	1000
ACGAMT	0	1000
ACGAptspp	0	1000
ACGAtex	-1000	1000
ACGK	0	1000
ACGS	0	1000
ACHBS	0	1000
ACKr	-1000	1000
ACLS	0	1000
ACM6PH	0	1000
ACMAMUT	0	1000
ACMANAptspp	0	1000
ACMANAtex	-1000	1000
ACMUMptspp	0	1000
ACMUMtex	0	1000
ACNAMt2pp	0	1000
ACNAMtex	-1000	1000
ACNML	0	1000
ACOAD1f	-1000	1000
ACOAD2f	-1000	1000
ACOAD3f	-1000	1000
ACOAD4f	-1000	1000
ACOAD5f	-1000	1000
ACOAD6f	-1000	1000
ACOAD7f	-1000	1000
ACOAD8f	-1000	1000
ACOATA	-1000	1000
ACODA	0	1000
ACOLIPAtex	0	1000
ACONIs	-1000	1000
ACONMT	0	1000
ACONTa	-1000	1000
ACONTb	-1000	1000
ACOTA	-1000	1000
ACPS1	0	1000
ACS	0	0
ACSERtex	-1000	1000
ACSERtpp	0	1000
ACt2rpp	-1000	1000
ACt4pp	0	1000
ACtex	-1000	1000
ADA	0	1000
ADCL	0	1000
ADCS	0	1000
ADD	0	1000
ADEt2rpp	-1000	1000
ADEtex	-1000	1000
ADK1	-1000	1000
ADK3	-1000	1000
ADK4	-1000	1000
ADMDC	0	1000
ADNCYC	0	1000
ADNK1	0	1000
ADNUC	0	1000
ADNt2pp	0	1000
ADNt2rpp	-1000	1000
ADNtex	-1000	1000
ADOCBIK	0	1000
ADOCBLS	0	1000
ADOCBLabcpp	0	1000
ADOCBLtonex	0	1000
ADPRDP	0	1000
ADPT	0	1000
ADSK	0	1000
ADSL1r	-1000	1000
ADSL2r	-1000	1000
ADSS	0	1000
AGDC	0	1000
AGM3PA	0	1000
AGM3PApp	0	1000
AGM3PH	0	1000
AGM3Pt2pp	0	1000
AGM4PA	0	1000
AGM4PApp	0	1000
AGM4PCP	0	1000
AGM4PCPpp	0	1000
AGM4PH	0	1000
AGM4Pt2pp	0	1000
AGMH	0	1000
AGMHE	0	1000
AGMT	0	1000
AGMt2pp	0	1000
AGMtex	-1000	1000
AGPAT120	0	1000
AGPAT140	0	1000
AGPAT141	0	1000
AGPAT160	0	1000
AGPAT161	0	1000
AGPAT180	0	1000
AGPAT181	0	1000
AGPR	-1000	1000
AGt3	0	1000
AHCYSNS	0	1000
AICART	-1000	1000
AIRC2	0	1000
AIRC3	-1000	1000
AKGDH	0	1000
AKGt2rpp	-1000	1000
AKGtex	-1000	1000
ALAALAD	0	1000
ALAALAabcpp	0	1000
ALAALAr	-1000	1000
ALAALAtex	-1000	1000
ALAGLUE	-1000	1000
ALAR	-1000	1000
ALATA_D2	0	1000
ALATA_L	-1000	1000
ALATA_L2	0	1000
ALATRS	0	1000
ALAabcpp	0	1000
ALAt2pp	0	1000
ALAt4pp	0	1000
ALAtex	-1000	1000
ALCD19	-1000	1000
ALCD2x	-1000	1000
ALDD19x	0	1000
ALDD2x	0	0
ALDD2y	0	0
ALDD3y	0	1000
ALDD4	0	1000
ALLK	0	1000
ALLPI	-1000	1000
ALLTAMH	0	1000
ALLTN	0	1000
ALLTNt2rpp	-1000	1000
ALLTNtex	-1000	1000
ALLULPE	-1000	1000
ALLabcpp	0	1000
ALLtex	-1000	1000
ALPATE160pp	0	1000
ALPATG160pp	0	1000
ALR2	0	1000
ALR4x	0	1000
ALTRH	0	1000
AM3PA	0	1000
AM4PA	0	1000
AM4PCP	0	1000
AMALT1	0	1000
AMALT2	0	1000
AMALT3	0	1000
AMALT4	0	1000
AMANAPEr	-1000	1000
AMANK	0	1000
AMAOTr	-1000	1000
AMMQLT8	0	1000
AMPMS2	0	1000
AMPN	0	1000
AMPTASECG	0	1000
AMPTASEPG	0	1000
AMPtex	-1000	1000
ANHGMtex	-1000	1000
ANHMK	0	1000
ANPRT	0	1000
ANS	0	1000
AOBUTDs	0	1000
AOXSr	-1000	1000
AP4AH	0	1000
AP5AH	0	1000
APRAUR	0	1000
ARAI	-1000	1000
ARBTNR1	0	1000
ARBTNR2	0	1000
ARBTNR3	0	1000
ARBTNabcpp	0	1000
ARBTNexs	0	1000
ARBTNtex	0	1000
ARBTNtonex	0	1000
ARBTNtpp	0	1000
ARBabcpp	0	1000
ARBt2rpp	-1000	1000
ARBt3ipp	0	1000
ARBtex	-1000	1000
ARGAGMt7pp	-1000	1000
ARGDC	0	1000
ARGDCpp	0	1000
ARGORNt7pp	-1000	1000
ARGSL	-1000	1000
ARGSS	0	1000
ARGTRS	0	1000
ARGabcpp	0	1000
ARGt3pp	0	1000
ARGtex	-1000	1000
ASAD	-1000	1000
ASCBPL	0	1000
ASCBptspp	0	1000
ASCBtex	-1000	1000
ASNN	0	1000
ASNNpp	0	1000
ASNS1	0	1000
ASNS2	0	1000
ASNTRS	0	1000
ASNabcpp	0	1000
ASNt2rpp	-1000	1000
ASNtex	-1000	1000
ASO3t8pp	0	1000
ASO3tex	-1000	1000
ASP1DC	0	1000
ASPCT	0	1000
ASPK	-1000	1000
ASPO3	0	1000
ASPO4	0	1000
ASPO5	0	1000
ASPO6	0	1000
ASPT	0	1000
ASPTA	-1000	1000
ASPTRS	0	1000
ASPabcpp	0	1000
ASPt2_2pp	0	1000
ASPt2_3pp	0	1000
ASPt2pp	0	1000
ASPtex	-1000	1000
ASR	0	1000
AST	0	1000
ATHRDHr	-1000	1000
ATPHs	0	1000
ATPM	8.39	8.39
ATPPRT	0	1000
ATPS4rpp	-1000	1000
BALAt2pp	0	1000
BALAtex	-1000	1000
BETALDHx	0	1000
BETALDHy	0	1000
BPNT	0	1000
BSORx	0	1000
BSORy	0	1000
BTS4	0	1000
BUTCT	0	1000
BUTSO3abcpp	0	1000
BUTSO3tex	-1000	1000
BUTt2rpp	-1000	1000
BUTtex	-1000	1000
CA2t3pp	0	1000
CA2tex	-1000	1000
CADVtpp	0	1000
CAT	0	0
CAt6pp	-1000	1000
CBIAT	-1000	1000
CBItonex	0	1000
CBIuabcpp	0	1000
CBL1abcpp	0	1000
CBL1tonex	0	1000
CBLAT	-1000	1000
CBMKr	-1000	1000
CBPS	0	1000
CD2abcpp	0	1000
CD2t3pp	0	1000
CD2tex	-1000	1000
CD2tpp	0	1000
CDAPPA120	0	1000
CDAPPA140	0	1000
CDAPPA141	0	1000
CDAPPA160	0	1000
CDAPPA161	0	1000
CDAPPA180	0	1000
CDAPPA181	0	1000
CDPMEK	0	1000
CFAS160E	0	1000
CFAS160G	0	1000
CFAS180E	0	1000
CFAS180G	0	1000
CGLYabcpp	0	1000
CGLYtex	-1000	1000
CHLabcpp	0	1000
CHLt2pp	0	1000
CHLtex	-1000	1000
CHORM	0	1000
CHORS	0	1000
CHRPL	0	1000
CINNDO	0	1000
CITL	0	0
CITt7pp	0	1000
CITtex	-1000	1000
CLIPAtex	0	1000
CLPNH120pp	0	1000
CLPNH140pp	0	1000
CLPNH141pp	0	1000
CLPNH160pp	0	1000
CLPNH161pp	0	1000
CLPNH180pp	0	1000
CLPNH181pp	0	1000
CLPNS120pp	-1000	1000
CLPNS140pp	-1000	1000
CLPNS141pp	-1000	1000
CLPNS160pp	-1000	1000
CLPNS161pp	-1000	1000
CLPNS180pp	-1000	1000
CLPNS181pp	-1000	1000
CLt3_2pp	0	1000
CLtex	-1000	1000
CMPN	0	1000
CMPtex	-1000	1000
CO2tex	-1000	1000
CO2tpp	-1000	1000
COBALT2abcpp	0	1000
COBALT2t3pp	0	1000
COBALT2tex	-1000	1000
COBALT2tpp	0	1000
COLIPAabcpp	0	1000
COLIPAtex	0	1000
CPGNR1	0	1000
CPGNR2	0	1000
CPGNR3	0	1000
CPGNUtex	0	1000
CPGNUtpp	0	1000
CPGNabcpp	0	1000
CPGNexs	0	1000
CPGNtonex	0	1000
CPPPGO	0	1000
CPPPGO2	0	1000
CRNBTCT	-1000	1000
CRNCAL2	0	1000
CRNCAR	-1000	1000
CRNCBCT	-1000	1000
CRNCDH	-1000	1000
CRNDCAL2	0	1000
CRNDabcpp	0	1000
CRNDt2rpp	-1000	1000
CRNabcpp	0	1000
CRNt2rpp	-1000	1000
CRNt7pp	0	1000
CRNt8pp	0	1000
CRNtex	-1000	1000
CS	0	1000
CSND	0	1000
CSNt2pp	0	1000
CSNtex	-1000	1000
CTBTCAL2	0	1000
CTBTabcpp	0	1000
CTBTt2rpp	-1000	1000
CTPS2	0	1000
CU1Opp	0	1000
CU1abcpp	0	1000
CU2abcpp	0	1000
CU2tex	-1000	1000
CU2tpp	0	1000
CUt3	0	1000
CUtex	-1000	1000
CYANST	0	1000
CYANSTpp	0	1000
CYANtex	-1000	1000
CYNTAH	0	1000
CYNTt2pp	0	1000
CYNTtex	-1000	1000
CYSDDS	0	1000
CYSDS	0	1000
CYSDabcpp	0	1000
CYSDtex	-1000	1000
CYSS	0	1000
CYSSADS	0	1000
CYSTL	0	1000
CYSTRS	0	1000
CYSabc2pp	0	1000
CYSabcpp	0	1000
CYStex	-1000	1000
CYStpp	0	1000
CYTBD2pp	0	1000
CYTBDpp	0	1000
CYTBO3_4pp	0	1000
CYTD	0	1000
CYTDH	0	1000
CYTDK2	0	1000
CYTDt2pp	0	1000
CYTDt2rpp	-1000	1000
CYTDtex	-1000	1000
CYTK1	-1000	1000
CYTK2	-1000	1000
DAAD	0	1000
DADA	0	1000
DADK	-1000	1000
DADNt2pp	0	1000
DADNtex	-1000	1000
DAGK120	0	1000
DAGK140	0	1000
DAGK141	0	1000
DAGK160	0	1000
DAGK161	0	1000
DAGK180	0	1000
DAGK181	0	1000
DALAt2pp	0	1000
DALAtex	-1000	1000
DAMPtex	-1000	1000
DAPAL	0	1000
DAPDC	0	1000
DAPE	-1000	1000
DAPabcpp	0	1000
DAPtex	-1000	1000
DASYN120	0	1000
DASYN140	0	1000
DASYN141	0	1000
DASYN160	0	1000
DASYN161	0	1000
DASYN180	0	1000
DASYN181	0	1000
DATPHs	0	1000
DB4PS	0	1000
DBTS	0	1000
DCAtex	-1000	1000
DCMPtex	-1000	1000
DCTPD	0	1000
DCYTD	0	1000
DCYTt2pp	0	1000
DCYTtex	-1000	1000
DDCAtexi	0	1000
DDGALK	0	1000
DDGLCNt2rpp	-1000	1000
DDGLCNtex	-1000	1000
DDGLK	0	1000
DDPA	0	1000
DDPGALA	-1000	1000
DGK1	-1000	1000
DGMPtex	-1000	1000
DGSNt2pp	0	1000
DGSNtex	-1000	1000
DHAD1	0	1000
DHAD2	0	1000
DHAPT	0	0
DHAtex	-1000	1000
DHAtpp	-1000	1000
DHBD	-1000	1000
DHBS	0	1000
DHBSH	0	1000
DHCIND	0	1000
DHCINDO	0	1000
DHDPRy	0	1000
DHDPS	0	1000
DHFR	-1000	1000
DHFS	0	1000
DHNAOT4	0	1000
DHNPA2	0	1000
DHORD2	0	1000
DHORD5	0	1000
DHORTS	-1000	1000
DHPPD	0	1000
DHPPDA2	0	1000
DHPS2	0	1000
DHPTDCs	0	1000
DHPTPE	-1000	1000
DHQS	0	1000
DHQTi	0	1000
DIMPtex	-1000	1000
DINSt2pp	0	1000
DINStex	-1000	1000
DKGLCNR1	0	1000
DKGLCNR2x	0	1000
DKGLCNR2y	0	1000
DKMPPD	0	1000
DKMPPD3	0	1000
DMATT	0	1000
DMPPS	0	1000
DMQMT	0	1000
DMSOR1	0	1000
DMSOR1pp	0	1000
DMSOR2	0	1000
DMSOR2pp	0	1000
DMSOtex	-1000	1000
DMStex	-1000	1000
DM_4HBA	0	1000
DM_5DRIB	0	1000
DM_AACALD	0	1000
DM_HMFURN	0	1000
DM_OXAM	0	1000
DNMPPA	0	1000
DNTPPA	0	1000
DOGULNR	0	1000
DOPAtex	-1000	1000
DPCOAK	0	1000
DPR	0	1000
DRPA	0	1000
DSBAO1	0	1000
DSBAO2	0	1000
DSBCGT	0	1000
DSBDR	0	1000
DSBGGT	0	1000
DSERDHr	-1000	1000
DSERt2pp	0	1000
DSERtex	-1000	1000
DTMPK	-1000	1000
DTMPtex	-1000	1000
DUMPtex	-1000	1000
DURIK1	0	1000
DURIPP	-1000	1000
DURIt2pp	0	1000
DURItex	-1000	1000
DUTPDP	0	1000
DXPRIi	0	1000
DXPS	0	1000
DXYLK	0	1000
D_LACt2pp	-1000	1000
D_LACtex	-1000	1000
E4PD	-1000	1000
EAR100x	0	1000
EAR100y	0	1000
EAR120x	0	1000
EAR120y	0	1000
EAR121x	0	1000
EAR121y	0	1000
EAR140x	0	1000
EAR140y	0	1000
EAR141x	0	1000
EAR141y	0	1000
EAR160x	0	1000
EAR160y	0	1000
EAR161x	0	1000
EAR161y	0	1000
EAR180x	0	1000
EAR180y	0	1000
EAR181x	0	1000
EAR181y	0	1000
EAR40x	0	1000
EAR40y	0	1000
EAR60x	0	1000
EAR60y	0	1000
EAR80x	0	1000
EAR80y	0	1000
ECA4COLIPAtex	0	1000
ECA4OALpp	0	1000
ECAP1pp	0	1000
ECAP2pp	0	1000
ECAP3pp	0	1000
ECAtpp	0	1000
ECOAH1	-1000	1000
ECOAH2	-1000	1000
ECOAH3	-1000	1000
ECOAH4	-1000	1000
ECOAH5	-1000	1000
ECOAH6	-1000	1000
ECOAH7	-1000	1000
ECOAH8	-1000	1000
EDA	0	1000
EDD	0	1000
EDTXS1	0	1000
EDTXS2	0	1000
EDTXS3	0	1000
EDTXS4	0	1000
ENLIPAtex	0	1000
ENO	0	1000
ENTCS	0	1000
ENTERES	0	1000
ENTERES2	0	1000
ETHAAL	0	1000
ETHAt2pp	0	1000
ETHAtex	-1000	1000
ETHSO3abcpp	0	1000
ETHSO3tex	-1000	1000
ETOHt2rpp	-1000	1000
ETOHtex	-1000	1000
EX_12ppd_R(e)	0	0
EX_12ppd_S(e)	0	0
EX_14glucan(e)	0	0
EX_15dap(e)	0	0
EX_23camp(e)	0	0
EX_23ccmp(e)	0	0
EX_23cgmp(e)	0	0
EX_23cump(e)	0	0
EX_23dappa(e)	0	0
EX_26dap_M(e)	0	0
EX_2ddglcn(e)	0	0
EX_34dhpac(e)	0	0
EX_3amp(e)	0	0
EX_3cmp(e)	0	0
EX_3gmp(e)	0	0
EX_3hcinnm(e)	0	0
EX_3hpppn(e)	0	0
EX_3ump(e)	0	0
EX_4abut(e)	0	0
EX_4hoxpacd(e)	0	0
EX_5dglcn(e)	0	0
EX_LalaDgluMdapDala(e)	0	0
EX_LalaDgluMdap(e)	0	0
EX_ac(e)	-5	5
EX_acac(e)	0	0
EX_acald(e)	0	0
EX_acgal1p(e)	0	0
EX_acgal(e)	0	0
EX_acgam1p(e)	0	0
EX_acgam(e)	0	0
EX_acmana(e)	0	0
EX_acmum(e)	0	0
EX_acnam(e)	0	0
EX_acolipa(e)	0	0
EX_acser(e)	0	0
EX_ade(e)	0	0
EX_adn(e)	0	0
EX_adocbl(e)	0	0
EX_ag(e)	0	0
EX_agm(e)	0	0
EX_akg(e)	0	0
EX_ala_B(e)	0	0
EX_ala_D(e)	0	0
EX_ala_L(e)	0	0
EX_alaala(e)	0	0
EX_all_D(e)	0	0
EX_alltn(e)	0	0
EX_amp(e)	0	0
EX_anhgm(e)	0	0
EX_arab_L(e)	0	0
EX_arbtn(e)	0	0
EX_arbtn_fe3(e)	0	0
EX_arg_L(e)	0	0
EX_ascb_L(e)	0	0
EX_asn_L(e)	0	0
EX_aso3(e)	0	0
EX_asp_L(e)	0	0
EX_but(e)	0	0
EX_butso3(e)	0	0
EX_ca2(e)	-1000	1000
EX_cbi(e)	0	0
EX_cbl1(e)	0	0
EX_cd2(e)	0	0
EX_cgly(e)	0	0
EX_chol(e)	0	0
EX_cit(e)	0	0
EX_cl(e)	-1000	0
EX_cmp(e)	0	0
EX_co2(e)	5.80498	5.80498
EX_cobalt2(e)	-1000	0
EX_colipa(e)	0	0
EX_cpgn(e)	0	0
EX_cpgn_un(e)	0	0
EX_crn(e)	0	0
EX_csn(e)	0	0
EX_cu2(e)	-1000	0
EX_cu(e)	0	0
EX_cyan(e)	0	0
EX_cynt(e)	0	0
EX_cys_D(e)	0	0
EX_cys_L(e)	0	0
EX_cytd(e)	0	0
EX_dad_2(e)	0	0
EX_damp(e)	0	0
EX_dca(e)	0	0
EX_dcmp(e)	0	0
EX_dcyt(e)	0	0
EX_ddca(e)	0	0
EX_dgmp(e)	0	0
EX_dgsn(e)	0	0
EX_dha(e)	0	0
EX_dimp(e)	0	0
EX_din(e)	0	0
EX_dms(e)	0	0
EX_dmso(e)	0	0
EX_dopa(e)	0	0
EX_dtmp(e)	0	0
EX_dump(e)	0	0
EX_duri(e)	0	0
EX_eca4colipa(e)	0	0
EX_enlipa(e)	0	0
EX_enter(e)	0	0
EX_etha(e)	0	0
EX_ethso3(e)	0	0
EX_etoh(e)	0	0.0384
EX_f6p(e)	0	0
EX_fald(e)	0	0
EX_fe2(e)	-1000	1000
EX_fe3(e)	-1000	1000
EX_fe3dcit(e)	0	0
EX_fe3dhbzs(e)	0	0
EX_fe3hox(e)	0	0
EX_fe3hox_un(e)	0	0
EX_fecrm(e)	0	0
EX_fecrm_un(e)	0	0
EX_feenter(e)	0	0
EX_feoxam(e)	0	0
EX_feoxam_un(e)	0	0
EX_for(e)	0	0.1022
EX_fru(e)	0	0
EX_frulys(e)	0	0
EX_fruur(e)	0	0
EX_fuc_L(e)	0	0
EX_fum(e)	0	0
EX_g1p(e)	0	0
EX_g3pc(e)	0	0
EX_g3pe(e)	0	0
EX_g3pg(e)	0	0
EX_g3pi(e)	0	0
EX_g3ps(e)	0	0
EX_g6p(e)	0	0
EX_gal1p(e)	0	0
EX_gal_bD(e)	0	0
EX_gal(e)	0	0
EX_galct_D(e)	0	0
EX_galctn_D(e)	0	0
EX_galctn_L(e)	0	0
EX_galt(e)	0	0
EX_galur(e)	0	0
EX_gam6p(e)	0	0
EX_gam(e)	0	0
EX_gbbtn(e)	0	0
EX_gdp(e)	0	0
EX_glc(e)	-4.0422	-3.0974
EX_glcn(e)	0	0
EX_glcr(e)	0	0
EX_glcur1p(e)	0	0
EX_glcur(e)	0	0
EX_gln_L(e)	0	1000
EX_glu_L(e)	0	1000
EX_gly(e)	0	0
EX_glyald(e)	0	0
EX_glyb(e)	0	0
EX_glyc2p(e)	0	0
EX_glyc3p(e)	0	0
EX_glyc_R(e)	0	0
EX_glyc(e)	0	0
EX_glyclt(e)	0	0
EX_gmp(e)	0	0
EX_gsn(e)	0	0
EX_gthox(e)	0	0
EX_gthrd(e)	0	0
EX_gtp(e)	0	0
EX_gua(e)	0	0
EX_h2(e)	0	1000
EX_h2o2(e)	0	0
EX_h2o(e)	-1000	1000
EX_h2s(e)	0	0
EX_h(e)	-1000	1000
EX_hacolipa(e)	0	0
EX_halipa(e)	0	0
EX_hdca(e)	0	0
EX_hdcea(e)	0	0
EX_hg2(e)	0	0
EX_his_L(e)	0	0
EX_hom_L(e)	0	0
EX_hxa(e)	0	0
EX_hxan(e)	0	0
EX_idon_L(e)	0	0
EX_ile_L(e)	0	0
EX_imp(e)	0	0
EX_indole(e)	0	0
EX_inost(e)	0	0
EX_ins(e)	0	0
EX_isetac(e)	0	0
EX_k(e)	-1000	1000
EX_kdo2lipid4(e)	0	0
EX_lac_D(e)	0	0.1674
EX_lac_L(e)	0	0
EX_lcts(e)	0	0
EX_leu_L(e)	0	0
EX_lipa_cold(e)	0	0
EX_lipa(e)	0	0
EX_lys_L(e)	0	0
EX_lyx_L(e)	0	0
EX_mal_D(e)	0	0
EX_mal_L(e)	0	0
EX_malt(e)	0	0
EX_malthx(e)	0	0
EX_maltpt(e)	0	0
EX_malttr(e)	0	0
EX_maltttr(e)	0	0
EX_man6p(e)	0	0
EX_man(e)	0	0
EX_manglyc(e)	0	0
EX_melib(e)	0	0
EX_met_D(e)	0	0
EX_met_L(e)	0	0
EX_metsox_R_L(e)	0	0
EX_metsox_S_L(e)	0	0
EX_mg2(e)	-1000	0
EX_minohp(e)	0	0
EX_mmet(e)	0	0
EX_mn2(e)	-1000	0
EX_mnl(e)	0	0
EX_mobd(e)	-1000	0
EX_mso3(e)	0	0
EX_n2o(e)	0	0
EX_na1(e)	-1000	1000
EX_nac(e)	0	0
EX_nh4(e)	-1000	1000
EX_ni2(e)	0	0
EX_nmn(e)	0	0
EX_no2(e)	0	0
EX_no3(e)	0	0
EX_no(e)	0	0
EX_o16a4colipa(e)	0	0
EX_o2(e)	-20	0
EX_o2s(e)	0	0
EX_ocdca(e)	0	0
EX_ocdcea(e)	0	0
EX_octa(e)	0	0
EX_orn(e)	0	0
EX_orot(e)	0	0
EX_pacald(e)	0	0
EX_peamn(e)	0	0
EX_phe_L(e)	0	0
EX_pheme(e)	0	0
EX_pi(e)	-1000	1000
EX_pnto_R(e)	0	0
EX_ppa(e)	0	0
EX_ppal(e)	0	0
EX_pppn(e)	0	0
EX_ppt(e)	0	0
EX_pro_L(e)	0	0
EX_progly(e)	0	0
EX_psclys(e)	0	0
EX_pser_L(e)	0	0
EX_ptrc(e)	0	0
EX_pyr(e)	0	0.089
EX_r5p(e)	0	0
EX_rib_D(e)	0	0
EX_rmn(e)	0	0
EX_sbt_D(e)	0	0
EX_ser_D(e)	0	0
EX_ser_L(e)	0	0
EX_skm(e)	0	0
EX_so2(e)	0	0
EX_so3(e)	0	0
EX_so4(e)	-1000	0
EX_spmd(e)	0	0
EX_succ(e)	0	0
EX_sucr(e)	0	0
EX_sulfac(e)	0	0
EX_tartr_L(e)	0	0
EX_taur(e)	0	0
EX_tcynt(e)	0	0
EX_thm(e)	-1000	0
EX_thr_L(e)	0	0
EX_thrp(e)	0	0
EX_thym(e)	0	0
EX_thymd(e)	0	0
EX_tma(e)	0	0
EX_tmao(e)	0	0
EX_tre(e)	0	0
EX_trp_L(e)	0	0
EX_tsul(e)	0	0
EX_ttdca(e)	0	0
EX_ttdcea(e)	0	0
EX_tungs(e)	-1000	0
EX_tym(e)	0	0
EX_tyr_L(e)	0	0
EX_tyrp(e)	0	0
EX_uacgam(e)	0	0
EX_udpacgal(e)	0	0
EX_udpg(e)	0	0
EX_udpgal(e)	0	0
EX_udpglcur(e)	0	0
EX_ump(e)	0	0
EX_ura(e)	0	0
EX_urea(e)	0	0
EX_uri(e)	0	0
EX_val_L(e)	0	0
EX_xan(e)	0	0
EX_xmp(e)	0	0
EX_xtsn(e)	0	0
EX_xyl_D(e)	0	0
EX_xylu_L(e)	0	0
EX_zn2(e)	-1000	1000
Ec_biomass_iAF1260_core_59p81M	0.3495	0.4187
F6PA	0	0
F6PP	0	1000
F6Pt6_2pp	0	1000
F6Ptex	-1000	1000
FA100ACPHi	0	1000
FA120ACPHi	0	1000
FA140ACPHi	0	1000
FA141ACPHi	0	1000
FA160ACPHi	0	1000
FA161ACPHi	0	1000
FA80ACPHi	0	1000
FACOAE100	0	1000
FACOAE120	0	1000
FACOAE140	0	1000
FACOAE141	0	1000
FACOAE160	0	1000
FACOAE161	0	1000
FACOAE180	0	1000
FACOAE181	0	1000
FACOAE60	0	1000
FACOAE80	0	1000
FACOAL100t2pp	0	1000
FACOAL120t2pp	0	1000
FACOAL140t2pp	0	1000
FACOAL141t2pp	0	1000
FACOAL160t2pp	0	1000
FACOAL161t2pp	0	1000
FACOAL180t2pp	0	1000
FACOAL181t2pp	0	1000
FACOAL60t2pp	0	1000
FACOAL80t2pp	0	1000
FADRx	0	1000
FADRx2	0	1000
FALDH2	-1000	1000
FALDtex	-1000	1000
FALDtpp	-1000	1000
FALGTHLs	-1000	1000
FBA	0	1000
FBP	0	0
FCI	-1000	1000
FCLK	0	1000
FCLPA	-1000	1000
FCLT	0	1000
FDH4pp	0	1000
FDH5pp	0	1000
FDMO	0	1000
FDMO2	0	1000
FDMO3	0	1000
FDMO4	0	1000
FDMO6	0	1000
FE2abcpp	0	1000
FE2t2pp	0	1000
FE2t3pp	0	1000
FE2tex	-1000	1000
FE2tpp	0	1000
FE3DCITabcpp	0	1000
FE3DCITtonex	0	1000
FE3DHBZR	0	1000
FE3DHBZSabcpp	0	1000
FE3DHBZStonex	0	1000
FE3HOXR1	0	1000
FE3HOXR2	0	1000
FE3HOXR3	0	1000
FE3HOXUtex	0	1000
FE3HOXUtpp	0	1000
FE3HOXabcpp	0	1000
FE3HOXexs	0	1000
FE3HOXtonex	0	1000
FE3Ri	0	1000
FE3abcpp	0	1000
FE3tex	-1000	1000
FECRMR1	0	1000
FECRMR2	0	1000
FECRMR3	0	1000
FECRMUtex	0	1000
FECRMUtpp	0	1000
FECRMabcpp	0	1000
FECRMexs	0	1000
FECRMtonex	0	1000
FEENTERR1	0	1000
FEENTERR2	0	1000
FEENTERR3	0	1000
FEENTERabcpp	0	1000
FEENTERexs	0	1000
FEENTERtex	0	1000
FEENTERtonex	0	1000
FEENTERtpp	0	1000
FEOXAMR1	0	1000
FEOXAMR2	0	1000
FEOXAMR3	0	1000
FEOXAMUtex	0	1000
FEOXAMUtpp	0	1000
FEOXAMabcpp	0	1000
FEOXAMexs	0	1000
FEOXAMtonex	0	1000
FEROpp	0	1000
FFSD	0	1000
FHL	0	0
FLDR	0	1000
FLVR	0	1000
FLVRx	0	1000
FMETTRS	0	1000
FMNAT	0	1000
FMNRx	0	1000
FMNRx2	0	1000
FORt2pp	0	1000
FORtex	-1000	1000
FORtppi	0	1000
FRD2	0	1000
FRD3	0	1000
FRUK	0	1000
FRULYSDG	-1000	1000
FRULYSE	-1000	1000
FRULYSK	0	1000
FRULYSt2pp	0	1000
FRULYStex	-1000	1000
FRUURt2rpp	-1000	1000
FRUURtex	-1000	1000
FRUpts2pp	0	1000
FRUptspp	0	1000
FRUtex	-1000	1000
FTHFD	0	1000
FUCtex	-1000	1000
FUCtpp	-1000	1000
FUM	-1000	1000
FUMt2_2pp	0	1000
FUMt2_3pp	0	1000
FUMtex	-1000	1000
G1PACT	0	1000
G1PPpp	0	0
G1PTT	0	1000
G1Ptex	0	0
G1SAT	-1000	1000
G2PPpp	0	1000
G3PAT120	0	1000
G3PAT140	0	1000
G3PAT141	0	1000
G3PAT160	0	1000
G3PAT161	0	1000
G3PAT180	0	1000
G3PAT181	0	1000
G3PCabcpp	0	1000
G3PCtex	-1000	1000
G3PD2	-1000	1000
G3PD5	0	1000
G3PD6	0	1000
G3PD7	0	1000
G3PEabcpp	0	1000
G3PEtex	-1000	1000
G3PGabcpp	0	1000
G3PGtex	-1000	1000
G3PIabcpp	0	1000
G3PItex	-1000	1000
G3PSabcpp	0	1000
G3PStex	-1000	1000
G3PT	0	1000
G5SADs	0	1000
G5SD	0	1000
G6PDA	0	1000
G6PDH2r	0	1000
G6PP	0	0
G6Pt6_2pp	0	1000
G6Ptex	-1000	1000
GAL1PPpp	0	1000
GAL1Ptex	-1000	1000
GALBDtex	-1000	1000
GALCTD	0	1000
GALCTLO	0	1000
GALCTND	0	1000
GALCTNLt2pp	0	1000
GALCTNLtex	-1000	1000
GALCTNt2pp	0	1000
GALCTNtex	-1000	1000
GALCTt2rpp	-1000	1000
GALCTtex	-1000	1000
GALKr	-1000	1000
GALM2pp	0	1000
GALS3	0	1000
GALT1	0	1000
GALTptspp	0	1000
GALTtex	-1000	1000
GALURt2rpp	-1000	1000
GALURtex	-1000	1000
GALUi	0	1000
GALabcpp	0	1000
GALt2pp	0	1000
GALtex	-1000	1000
GAM6Pt6_2pp	0	1000
GAMAN6Ptex	-1000	1000
GAMptspp	0	1000
GAMtex	-1000	1000
GAPD	-1000	1000
GARFT	-1000	1000
GART	0	1000
GBBTNtex	-1000	1000
GCALDD	0	1000
GDMANE	0	1000
GDPDPK	0	1000
GDPMNH	0	1000
GDPMNP	0	1000
GDPtex	-1000	1000
GF6PTA	0	1000
GGGABADr	-1000	1000
GGGABAH	0	1000
GGPTRCO	0	1000
GGPTRCS	0	1000
GHMT2r	-1000	1000
GK1	-1000	1000
GLBRAN2	0	0
GLCATr	-1000	1000
GLCDpp	0	0
GLCNt2rpp	-1000	1000
GLCNtex	-1000	1000
GLCP	0	0
GLCP2	0	0
GLCRAL	0	1000
GLCRD	0	1000
GLCRt2rpp	-1000	1000
GLCRtex	-1000	1000
GLCS1	0	1000
GLCTR1	0	1000
GLCTR2	0	1000
GLCTR3	0	1000
GLCUR1Ptex	-1000	1000
GLCURt2rpp	-1000	1000
GLCURtex	-1000	1000
GLCabcpp	0	0
GLCptspp	0	1000
GLCt2pp	0	0
GLCtex	-1000	1000
GLCtexi	0	1000
GLDBRAN2	0	1000
GLGC	0	1000
GLNS	0	1000
GLNTRS	0	1000
GLNabcpp	0	1000
GLNtex	-1000	1000
GLTPD	-1000	1000
GLU5K	0	1000
GLUABUTt7pp	-1000	1000
GLUCYS	0	1000
GLUDC	0	1000
GLUDy	-1000	1000
GLUN	0	1000
GLUNpp	0	1000
GLUPRT	0	1000
GLUR	-1000	1000
GLUSy	0	1000
GLUTRR	0	1000
GLUTRS	0	1000
GLUabcpp	0	1000
GLUt2rpp	-1000	1000
GLUt4pp	0	1000
GLUtex	-1000	1000
GLXCL	0	1000
GLYALDtex	-1000	1000
GLYALDtpp	-1000	1000
GLYAT	-1000	1000
GLYBabcpp	0	1000
GLYBt2pp	0	1000
GLYBtex	-1000	1000
GLYC2Ptex	-1000	1000
GLYC3Pabcpp	0	1000
GLYC3Pt6pp	0	1000
GLYC3Ptex	-1000	1000
GLYCAt2rpp	-1000	1000
GLYCAtex	-1000	1000
GLYCDx	0	1000
GLYCK	0	1000
GLYCK2	0	1000
GLYCL	0	1000
GLYCLTDx	0	1000
GLYCLTDy	0	1000
GLYCLTt2rpp	-1000	1000
GLYCLTt4pp	0	1000
GLYCLTtex	-1000	1000
GLYCTO2	0	1000
GLYCTO3	0	1000
GLYCTO4	0	1000
GLYCtex	-1000	1000
GLYCtpp	0	1000
GLYK	0	1000
GLYOX	0	1000
GLYOX3	0	1000
GLYTRS	0	1000
GLYt2pp	0	1000
GLYt4pp	0	1000
GLYtex	-1000	1000
GMAND	0	1000
GMHEPAT	0	1000
GMHEPK	0	1000
GMHEPPA	0	1000
GMPR	0	1000
GMPS2	0	1000
GMPtex	-1000	1000
GND	0	1000
GNK	0	1000
GOFUCR	0	1000
GP4GH	0	1000
GPDDA1	0	1000
GPDDA1pp	0	1000
GPDDA2	0	1000
GPDDA2pp	0	1000
GPDDA3	0	1000
GPDDA3pp	0	1000
GPDDA4	0	1000
GPDDA4pp	0	1000
GPDDA5	0	1000
GPDDA5pp	0	1000
GRTT	0	1000
GRXR	0	1000
GSNK	0	1000
GSNt2pp	0	1000
GSNtex	-1000	1000
GSPMDA	0	1000
GSPMDS	0	1000
GTHOXtex	-1000	1000
GTHOr	-1000	1000
GTHRDHpp	0	1000
GTHRDabc2pp	0	1000
GTHRDabcpp	0	1000
GTHRDtex	-1000	1000
GTHS	0	1000
GTPCI	0	1000
GTPCII2	0	1000
GTPDPDP	0	1000
GTPDPK	0	1000
GTPHs	0	1000
GTPtex	-1000	1000
GUAD	0	1000
GUAPRT	0	1000
GUAt2pp	0	1000
GUAtex	-1000	1000
GUAtpp	-1000	1000
GUI1	-1000	1000
GUI2	-1000	1000
GUR1PPpp	0	1000
H2O2tex	-1000	1000
H2Otex	-1000	1000
H2Otpp	-1000	1000
H2SO	0	1000
H2St1pp	0	1000
H2Stex	-1000	1000
H2tex	-1000	1000
H2tpp	-1000	1000
HACD1i	0	1000
HACD2i	0	1000
HACD3i	0	1000
HACD4i	0	1000
HACD5i	0	1000
HACD6i	0	1000
HACD7i	0	1000
HACD8i	0	1000
HBZOPT	0	1000
HCINNMt2rpp	-1000	1000
HCINNMtex	-1000	1000
HCO3E	-1000	1000
HCYSMT	0	1000
HCYSMT2	0	1000
HDCAtexi	0	1000
HDCEAtexi	0	1000
HDCOAI	0	1000
HEMEOS	0	1000
HEPK1	0	1000
HEPK2	0	1000
HEPT1	0	1000
HEPT2	0	1000
HEPT3	0	1000
HEPT4	0	1000
HETZK	0	1000
HEX1	0	0
HEX4	0	1000
HEX7	0	1000
HEXt2rpp	-1000	1000
HG2abcpp	0	1000
HG2t3pp	0	1000
HG2tex	-1000	1000
HISTD	0	1000
HISTP	0	1000
HISTRS	0	1000
HISabcpp	0	1000
HISt2rpp	-1000	1000
HIStex	-1000	1000
HKNDDH	0	1000
HKNTDH	0	1000
HMBS	0	1000
HMPK1	0	1000
HOMt2pp	0	1000
HOMtex	-1000	1000
HOPNTAL	0	1000
HPPK2	0	1000
HPPPNDO	0	1000
HPPPNt2rpp	-1000	1000
HPPPNtex	-1000	1000
HPYRI	-1000	1000
HPYRRx	0	1000
HPYRRy	0	1000
HSDy	-1000	1000
HSK	0	1000
HSST	0	1000
HSTPT	0	1000
HXAND	0	1000
HXAtex	-1000	1000
HXCT	0	1000
HXPRT	0	1000
HYD1pp	0	1000
HYD2pp	0	1000
HYD3pp	0	1000
HYPOE	0	1000
HYXNtex	-1000	1000
HYXNtpp	-1000	1000
Htex	-1000	1000
ICDHyr	-1000	1000
ICHORS	-1000	1000
ICHORSi	0	1000
ICHORT	0	1000
ICL	0	1000
IDOND	-1000	1000
IDOND2	0	1000
IDONt2rpp	-1000	1000
IDONtex	0	1000
IG3PS	0	1000
IGPDH	0	1000
IGPS	0	1000
ILETA	-1000	1000
ILETRS	0	1000
ILEabcpp	0	1000
ILEt2rpp	-1000	1000
ILEtex	-1000	1000
IMPC	-1000	1000
IMPD	0	1000
IMPtex	-1000	1000
INDOLEt2pp	0	1000
INDOLEt2rpp	-1000	1000
INDOLEtex	-1000	1000
INOSTt4pp	0	1000
INSH	0	1000
INSK	0	1000
INSTtex	-1000	1000
INSt2pp	0	1000
INSt2rpp	-1000	1000
INStex	-1000	1000
IPDDI	-1000	1000
IPDPS	0	1000
IPMD	0	1000
IPPMIa	-1000	1000
IPPMIb	-1000	1000
IPPS	0	1000
ISETACabcpp	0	1000
ISETACtex	-1000	1000
K2L4Aabcpp	0	1000
K2L4Atex	0	1000
KARA1	-1000	1000
KARA2	-1000	1000
KAS14	0	1000
KAS15	0	1000
KAT1	0	1000
KAT2	0	1000
KAT3	0	1000
KAT4	0	1000
KAT5	0	1000
KAT6	0	1000
KAT7	0	1000
KAT8	0	1000
KDOCT2	0	1000
KDOPP	0	1000
KDOPS	0	1000
KG6PDC	0	1000
Kabcpp	0	1000
Kt2pp	0	1000
Kt3pp	0	1000
Ktex	-1000	1000
LA4NTpp	0	1000
LACZ	0	1000
LACZpp	0	1000
LADGMDH	0	1000
LALDO2x	0	1000
LALGP	0	1000
LCADi	0	1000
LCARR	-1000	1000
LCARS	-1000	1000
LCTSt3ipp	0	1000
LCTStex	-1000	1000
LCTStpp	-1000	1000
LDH_D	-1000	1000
LDH_D2	0	1000
LEUTAi	0	1000
LEUTRS	0	1000
LEUabcpp	0	1000
LEUt2rpp	0	1000
LEUtex	-1000	1000
LGTHL	0	1000
LIPACabcpp	0	1000
LIPAHT2ex	0	1000
LIPAHTex	0	1000
LIPAabcpp	0	1000
LIPAtex	0	1000
LPADSS	0	1000
LPLIPAL1A120pp	0	1000
LPLIPAL1A140pp	0	1000
LPLIPAL1A141pp	0	1000
LPLIPAL1A160pp	0	1000
LPLIPAL1A161pp	0	1000
LPLIPAL1A180pp	0	1000
LPLIPAL1A181pp	0	1000
LPLIPAL1E120pp	0	1000
LPLIPAL1E140pp	0	1000
LPLIPAL1E141pp	0	1000
LPLIPAL1E160pp	0	1000
LPLIPAL1E161pp	0	1000
LPLIPAL1E180pp	0	1000
LPLIPAL1E181pp	0	1000
LPLIPAL1G120pp	0	1000
LPLIPAL1G140pp	0	1000
LPLIPAL1G141pp	0	1000
LPLIPAL1G160pp	0	1000
LPLIPAL1G161pp	0	1000
LPLIPAL1G180pp	0	1000
LPLIPAL1G181pp	0	1000
LPLIPAL2A120	0	1000
LPLIPAL2A140	0	1000
LPLIPAL2A141	0	1000
LPLIPAL2A160	0	1000
LPLIPAL2A161	0	1000
LPLIPAL2A180	0	1000
LPLIPAL2A181	0	1000
LPLIPAL2ATE120	0	1000
LPLIPAL2ATE140	0	1000
LPLIPAL2ATE141	0	1000
LPLIPAL2ATE160	0	1000
LPLIPAL2ATE161	0	1000
LPLIPAL2ATE180	0	1000
LPLIPAL2ATE181	0	1000
LPLIPAL2ATG120	0	1000
LPLIPAL2ATG140	0	1000
LPLIPAL2ATG141	0	1000
LPLIPAL2ATG160	0	1000
LPLIPAL2ATG161	0	1000
LPLIPAL2ATG180	0	1000
LPLIPAL2ATG181	0	1000
LPLIPAL2E120	0	1000
LPLIPAL2E140	0	1000
LPLIPAL2E141	0	1000
LPLIPAL2E160	0	1000
LPLIPAL2E161	0	1000
LPLIPAL2E180	0	1000
LPLIPAL2E181	0	1000
LPLIPAL2G120	0	1000
LPLIPAL2G140	0	1000
LPLIPAL2G141	0	1000
LPLIPAL2G160	0	1000
LPLIPAL2G161	0	1000
LPLIPAL2G180	0	1000
LPLIPAL2G181	0	1000
LSERDHr	-1000	1000
LYSDC	0	1000
LYSTRS	0	1000
LYSabcpp	0	1000
LYSt2pp	0	1000
LYSt3pp	0	1000
LYStex	-1000	1000
LYXI	0	1000
LYXt2pp	0	1000
LYXtex	-1000	1000
L_LACD2	0	1000
L_LACD3	0	1000
L_LACt2rpp	-1000	1000
L_LACtex	-1000	1000
M1PD	-1000	1000
MACPD	0	1000
MALDDH	0	1000
MALDt2_2pp	0	1000
MALDtex	-1000	1000
MALS	0	1000
MALTATr	-1000	1000
MALTHXabcpp	0	1000
MALTHXtexi	0	1000
MALTPTabcpp	0	1000
MALTPTtexi	0	1000
MALTTRabcpp	0	1000
MALTTRtexi	0	1000
MALTTTRabcpp	0	1000
MALTTTRtexi	0	1000
MALTabcpp	0	1000
MALTptspp	0	1000
MALTtexi	0	1000
MALt2_2pp	0	1000
MALt2_3pp	0	1000
MALtex	-1000	1000
MAN1PT2	0	1000
MAN6PI	-1000	1000
MAN6Pt6_2pp	0	1000
MAN6Ptex	-1000	1000
MANAO	-1000	1000
MANGLYCptspp	0	1000
MANGLYCtex	-1000	1000
MANPGH	0	1000
MANptspp	0	1000
MANtex	-1000	1000
MCITD	0	1000
MCITL2	-1000	1000
MCITS	0	1000
MCOATA	-1000	1000
MCPST	0	1000
MCTP1App	0	1000
MCTP1Bpp	0	1000
MCTP2App	0	1000
MDDCP1pp	0	1000
MDDCP2pp	0	1000
MDDCP3pp	0	1000
MDDCP4pp	0	1000
MDDCP5pp	0	1000
MDDEP1pp	0	1000
MDDEP2pp	0	1000
MDDEP3pp	0	1000
MDDEP4pp	0	1000
MDH	-1000	1000
MDH2	0	1000
MDH3	0	1000
MDRPD	0	1000
ME1	0	1000
ME2	0	1000
MECDPDH2	0	1000
MECDPS	0	1000
MELIBt2pp	0	1000
MELIBt3ipp	0	1000
MELIBtex	-1000	1000
MEPCT	0	1000
METAT	0	1000
METDabcpp	0	1000
METDtex	-1000	1000
METOX1s	0	1000
METOX2s	0	1000
METS	0	1000
METSOX1abcpp	0	1000
METSOX1tex	-1000	1000
METSOX2abcpp	0	1000
METSOX2tex	-1000	1000
METSOXR1	0	1000
METSOXR2	0	1000
METTRS	0	1000
METabcpp	0	1000
METtex	-1000	1000
MG2t3_2pp	-1000	1000
MG2tex	-1000	1000
MG2tpp	0	1000
MG2uabcpp	0	1000
MGSA	0	1000
MI1PP	0	1000
MICITD	0	1000
MINOHPtexi	0	1000
MLDCP1App	0	1000
MLDCP1Bpp	0	1000
MLDCP2App	0	1000
MLDCP2Bpp	0	1000
MLDCP3App	0	1000
MLDEP1pp	0	1000
MLDEP2pp	0	1000
MLTG1	0	1000
MLTG2	0	1000
MLTG3	0	1000
MLTG4	0	1000
MLTG5	0	1000
MLTGY1pp	0	1000
MLTGY2pp	0	1000
MLTGY3pp	0	1000
MLTGY4pp	0	1000
MLTP1	0	0
MLTP2	0	0
MLTP3	0	0
MMCD	0	1000
MME	-1000	1000
MMETt2pp	0	1000
MMETtex	-1000	1000
MMM2	0	1000
MN2t3pp	0	1000
MN2tpp	0	1000
MN6PP	0	1000
MNLptspp	0	1000
MNLtex	-1000	1000
MNNH	0	1000
MNt2pp	0	1000
MNtex	-1000	1000
MOAT	0	1000
MOAT2	0	1000
MOAT3C	0	1000
MOBDabcpp	0	1000
MOBDtex	-1000	1000
MOHMT	0	1000
MPTG	0	1000
MPTG2	0	1000
MSO3abcpp	0	1000
MSO3tex	-1000	1000
MTAN	0	1000
MTHFC	-1000	1000
MTHFD	-1000	1000
MTHFR2	0	1000
MTRI	-1000	1000
MTRK	0	1000
MTRPOX	0	1000
N2Otex	-1000	1000
N2Otpp	-1000	1000
NACODA	0	1000
NACtex	-1000	1000
NACtpp	0	1000
NADDP	0	1000
NADH10	0	1000
NADH16pp	0	1000
NADH17pp	0	1000
NADH18pp	0	1000
NADH5	0	1000
NADH9	0	1000
NADK	0	1000
NADN	0	1000
NADPHQR2	0	1000
NADPHQR3	0	1000
NADPHQR4	0	1000
NADPPPS	0	1000
NADS1	0	1000
NADTRHD	0	1000
NAMNPP	0	1000
NAt3_1p5pp	0	1000
NAt3_2pp	0	1000
NAt3pp	0	1000
NAtex	-1000	1000
NDPK1	-1000	1000
NDPK2	-1000	1000
NDPK3	-1000	1000
NDPK4	-1000	1000
NDPK5	-1000	1000
NDPK6	-1000	1000
NDPK7	-1000	1000
NDPK8	-1000	1000
NH4tex	-1000	1000
NH4tpp	-1000	1000
NHFRBO	0	1000
NI2abcpp	0	1000
NI2t3pp	0	1000
NI2tex	-1000	1000
NI2tpp	0	1000
NI2uabcpp	0	1000
NMNAT	0	1000
NMNDA	0	1000
NMNN	0	1000
NMNPtpp	0	1000
NMNt7pp	0	1000
NMNtex	-1000	1000
NNAM	0	1000
NNATr	-1000	1000
NNDMBRT	0	1000
NNDPR	0	1000
NO2t2rpp	-1000	1000
NO2tex	-1000	1000
NO3R1bpp	0	1000
NO3R1pp	0	1000
NO3R2bpp	0	1000
NO3R2pp	0	1000
NO3t7pp	0	1000
NO3tex	-1000	1000
NODOx	0	1000
NODOy	0	1000
NOtex	-1000	1000
NOtpp	-1000	1000
NPHS	0	1000
NTD1	0	1000
NTD10	0	1000
NTD10pp	0	1000
NTD11	0	1000
NTD11pp	0	1000
NTD12	0	1000
NTD12pp	0	1000
NTD1pp	0	1000
NTD2	0	1000
NTD2pp	0	1000
NTD3	0	1000
NTD3pp	0	1000
NTD4	0	1000
NTD4pp	0	1000
NTD5	0	1000
NTD5pp	0	1000
NTD6	0	1000
NTD6pp	0	1000
NTD7	0	1000
NTD7pp	0	1000
NTD8	0	1000
NTD8pp	0	1000
NTD9	0	1000
NTD9pp	0	1000
NTP1	0	1000
NTP10	0	1000
NTP11	0	1000
NTP12	0	1000
NTP3	0	1000
NTP3pp	0	1000
NTP5	0	1000
NTPP1	0	1000
NTPP10	0	1000
NTPP11	0	1000
NTPP2	0	1000
NTPP3	0	1000
NTPP4	0	1000
NTPP5	0	1000
NTPP6	0	1000
NTPP7	0	1000
NTPP8	0	1000
NTPP9	0	1000
NTPTP1	0	1000
NTPTP2	0	1000
NTRIR2x	0	1000
NTRIR3pp	0	1000
NTRIR4pp	0	1000
O16A4COLIPAtex	0	1000
O16A4Lpp	0	1000
O16AP1pp	0	1000
O16AP2pp	0	1000
O16AP3pp	0	1000
O16AT	0	1000
O16AUNDtpp	0	1000
O16GALFT	0	1000
O16GLCT1	0	1000
O16GLCT2	0	1000
O2Stex	-1000	1000
O2tex	-1000	1000
O2tpp	-1000	1000
OAADC	0	1000
OBTFL	0	1000
OCBT	-1000	1000
OCDCAtexi	0	1000
OCDCEAtexi	0	1000
OCTAtex	-1000	1000
OCTDPS	0	1000
ODECOAI	0	1000
OHPBAT	-1000	1000
OHPHM	0	1000
OMBZLM	0	1000
OMCDC	0	1000
OMMBLHX	0	1000
OMMBLHX3	0	1000
OMPDC	0	1000
OMPHHX	0	1000
OMPHHX3	0	1000
OP4ENH	0	1000
OPHBDC	0	1000
OPHHX	0	1000
OPHHX3	0	1000
ORNDC	0	1000
ORNabcpp	0	1000
ORNtex	-1000	1000
OROTt2_2pp	0	1000
OROTtex	-1000	1000
ORPT	-1000	1000
OXAMTC	0	1000
OXGDC2	0	1000
P5CD	0	1000
P5CR	0	1000
PA120abcpp	0	1000
PA140abcpp	0	1000
PA141abcpp	0	1000
PA160abcpp	0	1000
PA161abcpp	0	1000
PA180abcpp	0	1000
PA181abcpp	0	1000
PACALDt2rpp	-1000	1000
PACALDtex	-1000	1000
PACCOAL	0	1000
PANTS	0	1000
PAPA120	0	1000
PAPA120pp	0	1000
PAPA140	0	1000
PAPA140pp	0	1000
PAPA141	0	1000
PAPA141pp	0	1000
PAPA160	0	1000
PAPA160pp	0	1000
PAPA161	0	1000
PAPA161pp	0	1000
PAPA180	0	1000
PAPA180pp	0	1000
PAPA181	0	1000
PAPA181pp	0	1000
PAPPT3	0	1000
PAPSR	0	1000
PAPSR2	0	1000
PDE1	0	1000
PDH	0	1000
PDX5PO2	0	1000
PDX5POi	0	1000
PDX5PS	0	1000
PDXPP	0	1000
PE120abcpp	0	1000
PE140abcpp	0	1000
PE141abcpp	0	1000
PE160abcpp	0	1000
PE161abcpp	0	1000
PE180abcpp	0	1000
PE181abcpp	0	1000
PEAMNOpp	0	1000
PEAMNtex	-1000	1000
PERD	-1000	1000
PETNT161pp	0	1000
PETNT181pp	0	1000
PFK	0	1000
PFK_2	0	1000
PFL	0	1000
PG120abcpp	0	1000
PG140abcpp	0	1000
PG141abcpp	0	1000
PG160abcpp	0	1000
PG161abcpp	0	1000
PG180abcpp	0	1000
PG181abcpp	0	1000
PGAMT	-1000	1000
PGCD	0	1000
PGI	0	1000
PGK	-1000	1000
PGL	0	1000
PGLYCP	0	1000
PGM	-1000	1000
PGMT	0	1000
PGP120abcpp	0	1000
PGP140abcpp	0	1000
PGP141abcpp	0	1000
PGP160abcpp	0	1000
PGP161abcpp	0	1000
PGP180abcpp	0	1000
PGP181abcpp	0	1000
PGPP120	0	1000
PGPP120pp	0	1000
PGPP140	0	1000
PGPP140pp	0	1000
PGPP141	0	1000
PGPP141pp	0	1000
PGPP160	0	1000
PGPP160pp	0	1000
PGPP161	0	1000
PGPP161pp	0	1000
PGPP180	0	1000
PGPP180pp	0	1000
PGPP181	0	1000
PGPP181pp	0	1000
PGSA120	0	1000
PGSA140	0	1000
PGSA141	0	1000
PGSA160	0	1000
PGSA161	0	1000
PGSA180	0	1000
PGSA181	0	1000
PHEMEabcpp	0	1000
PHEMEtiex	0	1000
PHETA1	-1000	1000
PHETRS	0	1000
PHEt2rpp	-1000	1000
PHEtex	-1000	1000
PHYTSpp	0	1000
PIt2rpp	-1000	1000
PItex	-1000	1000
PIuabcpp	0	1000
PLIPA1A120pp	0	1000
PLIPA1A140pp	0	1000
PLIPA1A141pp	0	1000
PLIPA1A160pp	0	1000
PLIPA1A161pp	0	1000
PLIPA1A180pp	0	1000
PLIPA1A181pp	0	1000
PLIPA1E120pp	0	1000
PLIPA1E140pp	0	1000
PLIPA1E141pp	0	1000
PLIPA1E160pp	0	1000
PLIPA1E161pp	0	1000
PLIPA1E180pp	0	1000
PLIPA1E181pp	0	1000
PLIPA1G120pp	0	1000
PLIPA1G140pp	0	1000
PLIPA1G141pp	0	1000
PLIPA1G160pp	0	1000
PLIPA1G161pp	0	1000
PLIPA1G180pp	0	1000
PLIPA1G181pp	0	1000
PLIPA2A120pp	0	1000
PLIPA2A140pp	0	1000
PLIPA2A141pp	0	1000
PLIPA2A160pp	0	1000
PLIPA2A161pp	0	1000
PLIPA2A180pp	0	1000
PLIPA2A181pp	0	1000
PLIPA2E120pp	0	1000
PLIPA2E140pp	0	1000
PLIPA2E141pp	0	1000
PLIPA2E160pp	0	1000
PLIPA2E161pp	0	1000
PLIPA2E180pp	0	1000
PLIPA2E181pp	0	1000
PLIPA2G120pp	0	1000
PLIPA2G140pp	0	1000
PLIPA2G141pp	0	1000
[truncated: 383 more rows]

## Sheet: acs-ackA-pta-With acetate
12DGR120tipp	0	1000
12DGR140tipp	0	1000
12DGR141tipp	0	1000
12DGR160tipp	0	1000
12DGR161tipp	0	1000
12DGR180tipp	0	1000
12DGR181tipp	0	1000
12PPDRtex	0	1000
12PPDRtpp	-1000	1000
12PPDStex	-1000	1000
12PPDStpp	-1000	1000
14GLUCANabcpp	0	1000
14GLUCANtexi	0	1000
23CAMPtex	-1000	1000
23CCMPtex	-1000	1000
23CGMPtex	-1000	1000
23CUMPtex	-1000	1000
23DAPPAt2pp	0	1000
23DAPPAtex	-1000	1000
23PDE2pp	0	1000
23PDE4pp	0	1000
23PDE7pp	0	1000
23PDE9pp	0	1000
26DAHtex	-1000	1000
2AGPA120tipp	0	1000
2AGPA140tipp	0	1000
2AGPA141tipp	0	1000
2AGPA160tipp	0	1000
2AGPA161tipp	0	1000
2AGPA180tipp	0	1000
2AGPA181tipp	0	1000
2AGPE120tipp	0	1000
2AGPE140tipp	0	1000
2AGPE141tipp	0	1000
2AGPE160tipp	0	1000
2AGPE161tipp	0	1000
2AGPE180tipp	0	1000
2AGPE181tipp	0	1000
2AGPEAT120	0	1000
2AGPEAT140	0	1000
2AGPEAT141	0	1000
2AGPEAT160	0	1000
2AGPEAT161	0	1000
2AGPEAT180	0	1000
2AGPEAT181	0	1000
2AGPG120tipp	0	1000
2AGPG140tipp	0	1000
2AGPG141tipp	0	1000
2AGPG160tipp	0	1000
2AGPG161tipp	0	1000
2AGPG180tipp	0	1000
2AGPG181tipp	0	1000
2AGPGAT120	0	1000
2AGPGAT140	0	1000
2AGPGAT141	0	1000
2AGPGAT160	0	1000
2AGPGAT161	0	1000
2AGPGAT180	0	1000
2AGPGAT181	0	1000
2DGLCNRx	0	1000
2DGLCNRy	0	1000
2DGULRx	0	1000
2DGULRy	0	1000
2MAHMP	0	1000
34dhpactex	-1000	1000
3AMPtex	-1000	1000
3CMPtex	-1000	1000
3GMPtex	-1000	1000
3HAD100	0	1000
3HAD120	0	1000
3HAD121	0	1000
3HAD140	0	1000
3HAD141	0	1000
3HAD160	0	1000
3HAD161	0	1000
3HAD180	0	1000
3HAD181	0	1000
3HAD40	0	1000
3HAD60	0	1000
3HAD80	0	1000
3HCINNMH	0	1000
3HPPPNH	0	1000
3KGK	0	1000
3NTD2pp	0	1000
3NTD4pp	0	1000
3NTD7pp	0	1000
3NTD9pp	0	1000
3OAR100	-1000	1000
3OAR120	-1000	1000
3OAR121	0	1000
3OAR140	-1000	1000
3OAR141	0	1000
3OAR160	-1000	1000
3OAR161	0	1000
3OAR180	-1000	1000
3OAR181	0	1000
3OAR40	-1000	1000
3OAR60	-1000	1000
3OAR80	-1000	1000
3OAS100	0	1000
3OAS120	0	1000
3OAS121	0	1000
3OAS140	0	1000
3OAS141	0	1000
3OAS160	0	1000
3OAS161	0	1000
3OAS180	0	1000
3OAS181	0	1000
3OAS60	0	1000
3OAS80	0	1000
3PEPTabcpp	0	1000
3PEPTtex	-1000	1000
3UMPtex	-1000	1000
42A12BOOXpp	0	1000
4HOXPACDtex	-1000	1000
4HTHRS	0	1000
4PCP	0	1000
4PCPpp	0	1000
4PEPTabcpp	0	1000
4PEPTtex	-1000	1000
5DGLCNR	-1000	1000
5DGLCNt2rpp	-1000	1000
5DGLCNtex	0	1000
5DOAN	0	1000
A5PISO	-1000	1000
AACPS1	0	1000
AACPS2	0	1000
AACPS3	0	1000
AACPS4	0	1000
AACPS5	0	1000
AACPS6	0	1000
AACPS7	0	1000
AACPS8	0	1000
AACPS9	0	1000
AACTOOR	0	1000
AADDGT	0	1000
AAMYL	0	1000
AAMYLpp	0	1000
AB6PGH	0	1000
ABTA	0	1000
ABUTD	0	1000
ABUTt2pp	0	1000
ABUTtex	-1000	1000
ACACCT	0	1000
ACACT1r	-1000	1000
ACACt2pp	-1000	1000
ACACtex	-1000	1000
ACALD	-1000	1000
ACALDtex	-1000	1000
ACALDtpp	-1000	1000
ACANTHAT	0	1000
ACBIPGT	0	1000
ACCOAC	0	1000
ACCOAL	0	1000
ACGAL1PPpp	0	1000
ACGAL1Ptex	-1000	1000
ACGALtex	-1000	1000
ACGAM1PPpp	0	1000
ACGAM1Ptex	-1000	1000
ACGAMK	0	1000
ACGAMT	0	1000
ACGAptspp	0	1000
ACGAtex	-1000	1000
ACGK	0	1000
ACGS	0	1000
ACHBS	0	1000
ACKr	-1000	1000
ACLS	0	1000
ACM6PH	0	1000
ACMAMUT	0	1000
ACMANAptspp	0	1000
ACMANAtex	-1000	1000
ACMUMptspp	0	1000
ACMUMtex	0	1000
ACNAMt2pp	0	1000
ACNAMtex	-1000	1000
ACNML	0	1000
ACOAD1f	-1000	1000
ACOAD2f	-1000	1000
ACOAD3f	-1000	1000
ACOAD4f	-1000	1000
ACOAD5f	-1000	1000
ACOAD6f	-1000	1000
ACOAD7f	-1000	1000
ACOAD8f	-1000	1000
ACOATA	-1000	1000
ACODA	0	1000
ACOLIPAtex	0	1000
ACONIs	-1000	1000
ACONMT	0	1000
ACONTa	-1000	1000
ACONTb	-1000	1000
ACOTA	-1000	1000
ACPS1	0	1000
ACS	0	0
ACSERtex	-1000	1000
ACSERtpp	0	1000
ACt2rpp	-1000	1000
ACt4pp	0	1000
ACtex	-1000	1000
ADA	0	1000
ADCL	0	1000
ADCS	0	1000
ADD	0	1000
ADEt2rpp	-1000	1000
ADEtex	-1000	1000
ADK1	-1000	1000
ADK3	-1000	1000
ADK4	-1000	1000
ADMDC	0	1000
ADNCYC	0	1000
ADNK1	0	1000
ADNUC	0	1000
ADNt2pp	0	1000
ADNt2rpp	-1000	1000
ADNtex	-1000	1000
ADOCBIK	0	1000
ADOCBLS	0	1000
ADOCBLabcpp	0	1000
ADOCBLtonex	0	1000
ADPRDP	0	1000
ADPT	0	1000
ADSK	0	1000
ADSL1r	-1000	1000
ADSL2r	-1000	1000
ADSS	0	1000
AGDC	0	1000
AGM3PA	0	1000
AGM3PApp	0	1000
AGM3PH	0	1000
AGM3Pt2pp	0	1000
AGM4PA	0	1000
AGM4PApp	0	1000
AGM4PCP	0	1000
AGM4PCPpp	0	1000
AGM4PH	0	1000
AGM4Pt2pp	0	1000
AGMH	0	1000
AGMHE	0	1000
AGMT	0	1000
AGMt2pp	0	1000
AGMtex	-1000	1000
AGPAT120	0	1000
AGPAT140	0	1000
AGPAT141	0	1000
AGPAT160	0	1000
AGPAT161	0	1000
AGPAT180	0	1000
AGPAT181	0	1000
AGPR	-1000	1000
AGt3	0	1000
AHCYSNS	0	1000
AICART	-1000	1000
AIRC2	0	1000
AIRC3	-1000	1000
AKGDH	0	1000
AKGt2rpp	-1000	1000
AKGtex	-1000	1000
ALAALAD	0	1000
ALAALAabcpp	0	1000
ALAALAr	-1000	1000
ALAALAtex	-1000	1000
ALAGLUE	-1000	1000
ALAR	-1000	1000
ALATA_D2	0	1000
ALATA_L	-1000	1000
ALATA_L2	0	1000
ALATRS	0	1000
ALAabcpp	0	1000
ALAt2pp	0	1000
ALAt4pp	0	1000
ALAtex	-1000	1000
ALCD19	-1000	1000
ALCD2x	-1000	1000
ALDD19x	0	1000
ALDD2x	0	0
ALDD2y	0	0
ALDD3y	0	1000
ALDD4	0	1000
ALLK	0	1000
ALLPI	-1000	1000
ALLTAMH	0	1000
ALLTN	0	1000
ALLTNt2rpp	-1000	1000
ALLTNtex	-1000	1000
ALLULPE	-1000	1000
ALLabcpp	0	1000
ALLtex	-1000	1000
ALPATE160pp	0	1000
ALPATG160pp	0	1000
ALR2	0	1000
ALR4x	0	1000
ALTRH	0	1000
AM3PA	0	1000
AM4PA	0	1000
AM4PCP	0	1000
AMALT1	0	1000
AMALT2	0	1000
AMALT3	0	1000
AMALT4	0	1000
AMANAPEr	-1000	1000
AMANK	0	1000
AMAOTr	-1000	1000
AMMQLT8	0	1000
AMPMS2	0	1000
AMPN	0	1000
AMPTASECG	0	1000
AMPTASEPG	0	1000
AMPtex	-1000	1000
ANHGMtex	-1000	1000
ANHMK	0	1000
ANPRT	0	1000
ANS	0	1000
AOBUTDs	0	1000
AOXSr	-1000	1000
AP4AH	0	1000
AP5AH	0	1000
APRAUR	0	1000
ARAI	-1000	1000
ARBTNR1	0	1000
ARBTNR2	0	1000
ARBTNR3	0	1000
ARBTNabcpp	0	1000
ARBTNexs	0	1000
ARBTNtex	0	1000
ARBTNtonex	0	1000
ARBTNtpp	0	1000
ARBabcpp	0	1000
ARBt2rpp	-1000	1000
ARBt3ipp	0	1000
ARBtex	-1000	1000
ARGAGMt7pp	-1000	1000
ARGDC	0	1000
ARGDCpp	0	1000
ARGORNt7pp	-1000	1000
ARGSL	-1000	1000
ARGSS	0	1000
ARGTRS	0	1000
ARGabcpp	0	1000
ARGt3pp	0	1000
ARGtex	-1000	1000
ASAD	-1000	1000
ASCBPL	0	1000
ASCBptspp	0	1000
ASCBtex	-1000	1000
ASNN	0	1000
ASNNpp	0	1000
ASNS1	0	1000
ASNS2	0	1000
ASNTRS	0	1000
ASNabcpp	0	1000
ASNt2rpp	-1000	1000
ASNtex	-1000	1000
ASO3t8pp	0	1000
ASO3tex	-1000	1000
ASP1DC	0	1000
ASPCT	0	1000
ASPK	-1000	1000
ASPO3	0	1000
ASPO4	0	1000
ASPO5	0	1000
ASPO6	0	1000
ASPT	0	1000
ASPTA	-1000	1000
ASPTRS	0	1000
ASPabcpp	0	1000
ASPt2_2pp	0	1000
ASPt2_3pp	0	1000
ASPt2pp	0	1000
ASPtex	-1000	1000
ASR	0	1000
AST	0	1000
ATHRDHr	-1000	1000
ATPHs	0	1000
ATPM	8.39	8.39
ATPPRT	0	1000
ATPS4rpp	-1000	1000
BALAt2pp	0	1000
BALAtex	-1000	1000
BETALDHx	0	1000
BETALDHy	0	1000
BPNT	0	1000
BSORx	0	1000
BSORy	0	1000
BTS4	0	1000
BUTCT	0	1000
BUTSO3abcpp	0	1000
BUTSO3tex	-1000	1000
BUTt2rpp	-1000	1000
BUTtex	-1000	1000
CA2t3pp	0	1000
CA2tex	-1000	1000
CADVtpp	0	1000
CAT	0	0
CAt6pp	-1000	1000
CBIAT	-1000	1000
CBItonex	0	1000
CBIuabcpp	0	1000
CBL1abcpp	0	1000
CBL1tonex	0	1000
CBLAT	-1000	1000
CBMKr	-1000	1000
CBPS	0	1000
CD2abcpp	0	1000
CD2t3pp	0	1000
CD2tex	-1000	1000
CD2tpp	0	1000
CDAPPA120	0	1000
CDAPPA140	0	1000
CDAPPA141	0	1000
CDAPPA160	0	1000
CDAPPA161	0	1000
CDAPPA180	0	1000
CDAPPA181	0	1000
CDPMEK	0	1000
CFAS160E	0	1000
CFAS160G	0	1000
CFAS180E	0	1000
CFAS180G	0	1000
CGLYabcpp	0	1000
CGLYtex	-1000	1000
CHLabcpp	0	1000
CHLt2pp	0	1000
CHLtex	-1000	1000
CHORM	0	1000
CHORS	0	1000
CHRPL	0	1000
CINNDO	0	1000
CITL	0	0
CITt7pp	0	1000
CITtex	-1000	1000
CLIPAtex	0	1000
CLPNH120pp	0	1000
CLPNH140pp	0	1000
CLPNH141pp	0	1000
CLPNH160pp	0	1000
CLPNH161pp	0	1000
CLPNH180pp	0	1000
CLPNH181pp	0	1000
CLPNS120pp	-1000	1000
CLPNS140pp	-1000	1000
CLPNS141pp	-1000	1000
CLPNS160pp	-1000	1000
CLPNS161pp	-1000	1000
CLPNS180pp	-1000	1000
CLPNS181pp	-1000	1000
CLt3_2pp	0	1000
CLtex	-1000	1000
CMPN	0	1000
CMPtex	-1000	1000
CO2tex	-1000	1000
CO2tpp	-1000	1000
COBALT2abcpp	0	1000
COBALT2t3pp	0	1000
COBALT2tex	-1000	1000
COBALT2tpp	0	1000
COLIPAabcpp	0	1000
COLIPAtex	0	1000
CPGNR1	0	1000
CPGNR2	0	1000
CPGNR3	0	1000
CPGNUtex	0	1000
CPGNUtpp	0	1000
CPGNabcpp	0	1000
CPGNexs	0	1000
CPGNtonex	0	1000
CPPPGO	0	1000
CPPPGO2	0	1000
CRNBTCT	-1000	1000
CRNCAL2	0	1000
CRNCAR	-1000	1000
CRNCBCT	-1000	1000
CRNCDH	-1000	1000
CRNDCAL2	0	1000
CRNDabcpp	0	1000
CRNDt2rpp	-1000	1000
CRNabcpp	0	1000
CRNt2rpp	-1000	1000
CRNt7pp	0	1000
CRNt8pp	0	1000
CRNtex	-1000	1000
CS	0	1000
CSND	0	1000
CSNt2pp	0	1000
CSNtex	-1000	1000
CTBTCAL2	0	1000
CTBTabcpp	0	1000
CTBTt2rpp	-1000	1000
CTPS2	0	1000
CU1Opp	0	1000
CU1abcpp	0	1000
CU2abcpp	0	1000
CU2tex	-1000	1000
CU2tpp	0	1000
CUt3	0	1000
CUtex	-1000	1000
CYANST	0	1000
CYANSTpp	0	1000
CYANtex	-1000	1000
CYNTAH	0	1000
CYNTt2pp	0	1000
CYNTtex	-1000	1000
CYSDDS	0	1000
CYSDS	0	1000
CYSDabcpp	0	1000
CYSDtex	-1000	1000
CYSS	0	1000
CYSSADS	0	1000
CYSTL	0	1000
CYSTRS	0	1000
CYSabc2pp	0	1000
CYSabcpp	0	1000
CYStex	-1000	1000
CYStpp	0	1000
CYTBD2pp	0	1000
CYTBDpp	0	1000
CYTBO3_4pp	0	1000
CYTD	0	1000
CYTDH	0	1000
CYTDK2	0	1000
CYTDt2pp	0	1000
CYTDt2rpp	-1000	1000
CYTDtex	-1000	1000
CYTK1	-1000	1000
CYTK2	-1000	1000
DAAD	0	1000
DADA	0	1000
DADK	-1000	1000
DADNt2pp	0	1000
DADNtex	-1000	1000
DAGK120	0	1000
DAGK140	0	1000
DAGK141	0	1000
DAGK160	0	1000
DAGK161	0	1000
DAGK180	0	1000
DAGK181	0	1000
DALAt2pp	0	1000
DALAtex	-1000	1000
DAMPtex	-1000	1000
DAPAL	0	1000
DAPDC	0	1000
DAPE	-1000	1000
DAPabcpp	0	1000
DAPtex	-1000	1000
DASYN120	0	1000
DASYN140	0	1000
DASYN141	0	1000
DASYN160	0	1000
DASYN161	0	1000
DASYN180	0	1000
DASYN181	0	1000
DATPHs	0	1000
DB4PS	0	1000
DBTS	0	1000
DCAtex	-1000	1000
DCMPtex	-1000	1000
DCTPD	0	1000
DCYTD	0	1000
DCYTt2pp	0	1000
DCYTtex	-1000	1000
DDCAtexi	0	1000
DDGALK	0	1000
DDGLCNt2rpp	-1000	1000
DDGLCNtex	-1000	1000
DDGLK	0	1000
DDPA	0	1000
DDPGALA	-1000	1000
DGK1	-1000	1000
DGMPtex	-1000	1000
DGSNt2pp	0	1000
DGSNtex	-1000	1000
DHAD1	0	1000
DHAD2	0	1000
DHAPT	0	0
DHAtex	-1000	1000
DHAtpp	-1000	1000
DHBD	-1000	1000
DHBS	0	1000
DHBSH	0	1000
DHCIND	0	1000
DHCINDO	0	1000
DHDPRy	0	1000
DHDPS	0	1000
DHFR	-1000	1000
DHFS	0	1000
DHNAOT4	0	1000
DHNPA2	0	1000
DHORD2	0	1000
DHORD5	0	1000
DHORTS	-1000	1000
DHPPD	0	1000
DHPPDA2	0	1000
DHPS2	0	1000
DHPTDCs	0	1000
DHPTPE	-1000	1000
DHQS	0	1000
DHQTi	0	1000
DIMPtex	-1000	1000
DINSt2pp	0	1000
DINStex	-1000	1000
DKGLCNR1	0	1000
DKGLCNR2x	0	1000
DKGLCNR2y	0	1000
DKMPPD	0	1000
DKMPPD3	0	1000
DMATT	0	1000
DMPPS	0	1000
DMQMT	0	1000
DMSOR1	0	1000
DMSOR1pp	0	1000
DMSOR2	0	1000
DMSOR2pp	0	1000
DMSOtex	-1000	1000
DMStex	-1000	1000
DM_4HBA	0	1000
DM_5DRIB	0	1000
DM_AACALD	0	1000
DM_HMFURN	0	1000
DM_OXAM	0	1000
DNMPPA	0	1000
DNTPPA	0	1000
DOGULNR	0	1000
DOPAtex	-1000	1000
DPCOAK	0	1000
DPR	0	1000
DRPA	0	1000
DSBAO1	0	1000
DSBAO2	0	1000
DSBCGT	0	1000
DSBDR	0	1000
DSBGGT	0	1000
DSERDHr	-1000	1000
DSERt2pp	0	1000
DSERtex	-1000	1000
DTMPK	-1000	1000
DTMPtex	-1000	1000
DUMPtex	-1000	1000
DURIK1	0	1000
DURIPP	-1000	1000
DURIt2pp	0	1000
DURItex	-1000	1000
DUTPDP	0	1000
DXPRIi	0	1000
DXPS	0	1000
DXYLK	0	1000
D_LACt2pp	-1000	1000
D_LACtex	-1000	1000
E4PD	-1000	1000
EAR100x	0	1000
EAR100y	0	1000
EAR120x	0	1000
EAR120y	0	1000
EAR121x	0	1000
EAR121y	0	1000
EAR140x	0	1000
EAR140y	0	1000
EAR141x	0	1000
EAR141y	0	1000
EAR160x	0	1000
EAR160y	0	1000
EAR161x	0	1000
EAR161y	0	1000
EAR180x	0	1000
EAR180y	0	1000
EAR181x	0	1000
EAR181y	0	1000
EAR40x	0	1000
EAR40y	0	1000
EAR60x	0	1000
EAR60y	0	1000
EAR80x	0	1000
EAR80y	0	1000
ECA4COLIPAtex	0	1000
ECA4OALpp	0	1000
ECAP1pp	0	1000
ECAP2pp	0	1000
ECAP3pp	0	1000
ECAtpp	0	1000
ECOAH1	-1000	1000
ECOAH2	-1000	1000
ECOAH3	-1000	1000
ECOAH4	-1000	1000
ECOAH5	-1000	1000
ECOAH6	-1000	1000
ECOAH7	-1000	1000
ECOAH8	-1000	1000
EDA	0	1000
EDD	0	1000
EDTXS1	0	1000
EDTXS2	0	1000
EDTXS3	0	1000
EDTXS4	0	1000
ENLIPAtex	0	1000
ENO	0	1000
ENTCS	0	1000
ENTERES	0	1000
ENTERES2	0	1000
ETHAAL	0	1000
ETHAt2pp	0	1000
ETHAtex	-1000	1000
ETHSO3abcpp	0	1000
ETHSO3tex	-1000	1000
ETOHt2rpp	-1000	1000
ETOHtex	-1000	1000
EX_12ppd_R(e)	0	0
EX_12ppd_S(e)	0	0
EX_14glucan(e)	0	0
EX_15dap(e)	0	0
EX_23camp(e)	0	0
EX_23ccmp(e)	0	0
EX_23cgmp(e)	0	0
EX_23cump(e)	0	0
EX_23dappa(e)	0	0
EX_26dap_M(e)	0	0
EX_2ddglcn(e)	0	0
EX_34dhpac(e)	0	0
EX_3amp(e)	0	0
EX_3cmp(e)	0	0
EX_3gmp(e)	0	0
EX_3hcinnm(e)	0	0
EX_3hpppn(e)	0	0
EX_3ump(e)	0	0
EX_4abut(e)	0	0
EX_4hoxpacd(e)	0	0
EX_5dglcn(e)	0	0
EX_LalaDgluMdapDala(e)	0	0
EX_LalaDgluMdap(e)	0	0
EX_ac(e)	-5	5
EX_acac(e)	0	0
EX_acald(e)	0	0
EX_acgal1p(e)	0	0
EX_acgal(e)	0	0
EX_acgam1p(e)	0	0
EX_acgam(e)	0	0
EX_acmana(e)	0	0
EX_acmum(e)	0	0
EX_acnam(e)	0	0
EX_acolipa(e)	0	0
EX_acser(e)	0	0
EX_ade(e)	0	0
EX_adn(e)	0	0
EX_adocbl(e)	0	0
EX_ag(e)	0	0
EX_agm(e)	0	0
EX_akg(e)	0	0
EX_ala_B(e)	0	0
EX_ala_D(e)	0	0
EX_ala_L(e)	0	0
EX_alaala(e)	0	0
EX_all_D(e)	0	0
EX_alltn(e)	0	0
EX_amp(e)	0	0
EX_anhgm(e)	0	0
EX_arab_L(e)	0	0
EX_arbtn(e)	0	0
EX_arbtn_fe3(e)	0	0
EX_arg_L(e)	0	0
EX_ascb_L(e)	0	0
EX_asn_L(e)	0	0
EX_aso3(e)	0	0
EX_asp_L(e)	0	0
EX_but(e)	0	0
EX_butso3(e)	0	0
EX_ca2(e)	-1000	1000
EX_cbi(e)	0	0
EX_cbl1(e)	0	0
EX_cd2(e)	0	0
EX_cgly(e)	0	0
EX_chol(e)	0	0
EX_cit(e)	0	0
EX_cl(e)	-1000	0
EX_cmp(e)	0	0
EX_co2(e)	9.89669	9.89669
EX_cobalt2(e)	-1000	0
EX_colipa(e)	0	0
EX_cpgn(e)	0	0
EX_cpgn_un(e)	0	0
EX_crn(e)	0	0
EX_csn(e)	0	0
EX_cu2(e)	-1000	0
EX_cu(e)	0	0
EX_cyan(e)	0	0
EX_cynt(e)	0	0
EX_cys_D(e)	0	0
EX_cys_L(e)	0	0
EX_cytd(e)	0	0
EX_dad_2(e)	0	0
EX_damp(e)	0	0
EX_dca(e)	0	0
EX_dcmp(e)	0	0
EX_dcyt(e)	0	0
EX_ddca(e)	0	0
EX_dgmp(e)	0	0
EX_dgsn(e)	0	0
EX_dha(e)	0	0
EX_dimp(e)	0	0
EX_din(e)	0	0
EX_dms(e)	0	0
EX_dmso(e)	0	0
EX_dopa(e)	0	0
EX_dtmp(e)	0	0
EX_dump(e)	0	0
EX_duri(e)	0	0
EX_eca4colipa(e)	0	0
EX_enlipa(e)	0	0
EX_enter(e)	0	0
EX_etha(e)	0	0
EX_ethso3(e)	0	0
EX_etoh(e)	0	0.0298
EX_f6p(e)	0	0
EX_fald(e)	0	0
EX_fe2(e)	-1000	1000
EX_fe3(e)	-1000	1000
EX_fe3dcit(e)	0	0
EX_fe3dhbzs(e)	0	0
EX_fe3hox(e)	0	0
EX_fe3hox_un(e)	0	0
EX_fecrm(e)	0	0
EX_fecrm_un(e)	0	0
EX_feenter(e)	0	0
EX_feoxam(e)	0	0
EX_feoxam_un(e)	0	0
EX_for(e)	0	0.0656
EX_fru(e)	0	0
EX_frulys(e)	0	0
EX_fruur(e)	0	0
EX_fuc_L(e)	0	0
EX_fum(e)	0	0
EX_g1p(e)	0	0
EX_g3pc(e)	0	0
EX_g3pe(e)	0	0
EX_g3pg(e)	0	0
EX_g3pi(e)	0	0
EX_g3ps(e)	0	0
EX_g6p(e)	0	0
EX_gal1p(e)	0	0
EX_gal_bD(e)	0	0
EX_gal(e)	0	0
EX_galct_D(e)	0	0
EX_galctn_D(e)	0	0
EX_galctn_L(e)	0	0
EX_galt(e)	0	0
EX_galur(e)	0	0
EX_gam6p(e)	0	0
EX_gam(e)	0	0
EX_gbbtn(e)	0	0
EX_gdp(e)	0	0
EX_glc(e)	-6.2047	-4.7403
EX_glcn(e)	0	0
EX_glcr(e)	0	0
EX_glcur1p(e)	0	0
EX_glcur(e)	0	0
EX_gln_L(e)	0	1000
EX_glu_L(e)	0	1000
EX_gly(e)	0	0
EX_glyald(e)	0	0
EX_glyb(e)	0	0
EX_glyc2p(e)	0	0
EX_glyc3p(e)	0	0
EX_glyc_R(e)	0	0
EX_glyc(e)	0	0
EX_glyclt(e)	0	0
EX_gmp(e)	0	0
EX_gsn(e)	0	0
EX_gthox(e)	0	0
EX_gthrd(e)	0	0
EX_gtp(e)	0	0
EX_gua(e)	0	0
EX_h2(e)	0	1000
EX_h2o2(e)	0	0
EX_h2o(e)	-1000	1000
EX_h2s(e)	0	0
EX_h(e)	-1000	1000
EX_hacolipa(e)	0	0
EX_halipa(e)	0	0
EX_hdca(e)	0	0
EX_hdcea(e)	0	0
EX_hg2(e)	0	0
EX_his_L(e)	0	0
EX_hom_L(e)	0	0
EX_hxa(e)	0	0
EX_hxan(e)	0	0
EX_idon_L(e)	0	0
EX_ile_L(e)	0	0
EX_imp(e)	0	0
EX_indole(e)	0	0
EX_inost(e)	0	0
EX_ins(e)	0	0
EX_isetac(e)	0	0
EX_k(e)	-1000	1000
EX_kdo2lipid4(e)	0	0
EX_lac_D(e)	0	0.2134
EX_lac_L(e)	0	0
EX_lcts(e)	0	0
EX_leu_L(e)	0	0
EX_lipa_cold(e)	0	0
EX_lipa(e)	0	0
EX_lys_L(e)	0	0
EX_lyx_L(e)	0	0
EX_mal_D(e)	0	0
EX_mal_L(e)	0	0
EX_malt(e)	0	0
EX_malthx(e)	0	0
EX_maltpt(e)	0	0
EX_malttr(e)	0	0
EX_maltttr(e)	0	0
EX_man6p(e)	0	0
EX_man(e)	0	0
EX_manglyc(e)	0	0
EX_melib(e)	0	0
EX_met_D(e)	0	0
EX_met_L(e)	0	0
EX_metsox_R_L(e)	0	0
EX_metsox_S_L(e)	0	0
EX_mg2(e)	-1000	0
EX_minohp(e)	0	0
EX_mmet(e)	0	0
EX_mn2(e)	-1000	0
EX_mnl(e)	0	0
EX_mobd(e)	-1000	0
EX_mso3(e)	0	0
EX_n2o(e)	0	0
EX_na1(e)	-1000	1000
EX_nac(e)	0	0
EX_nh4(e)	-1000	1000
EX_ni2(e)	0	0
EX_nmn(e)	0	0
EX_no2(e)	0	0
EX_no3(e)	0	0
EX_no(e)	0	0
EX_o16a4colipa(e)	0	0
EX_o2(e)	-20	0
EX_o2s(e)	0	0
EX_ocdca(e)	0	0
EX_ocdcea(e)	0	0
EX_octa(e)	0	0
EX_orn(e)	0	0
EX_orot(e)	0	0
EX_pacald(e)	0	0
EX_peamn(e)	0	0
EX_phe_L(e)	0	0
EX_pheme(e)	0	0
EX_pi(e)	-1000	1000
EX_pnto_R(e)	0	0
EX_ppa(e)	0	0
EX_ppal(e)	0	0
EX_pppn(e)	0	0
EX_ppt(e)	0	0
EX_pro_L(e)	0	0
EX_progly(e)	0	0
EX_psclys(e)	0	0
EX_pser_L(e)	0	0
EX_ptrc(e)	0	0
EX_pyr(e)	0.8096	1.9948
EX_r5p(e)	0	0
EX_rib_D(e)	0	0
EX_rmn(e)	0	0
EX_sbt_D(e)	0	0
EX_ser_D(e)	0	0
EX_ser_L(e)	0	0
EX_skm(e)	0	0
EX_so2(e)	0	0
EX_so3(e)	0	0
EX_so4(e)	-1000	0
EX_spmd(e)	0	0
EX_succ(e)	0	0
EX_sucr(e)	0	0
EX_sulfac(e)	0	0
EX_tartr_L(e)	0	0
EX_taur(e)	0	0
EX_tcynt(e)	0	0
EX_thm(e)	-1000	0
EX_thr_L(e)	0	0
EX_thrp(e)	0	0
EX_thym(e)	0	0
EX_thymd(e)	0	0
EX_tma(e)	0	0
EX_tmao(e)	0	0
EX_tre(e)	0	0
EX_trp_L(e)	0	0
EX_tsul(e)	0	0
EX_ttdca(e)	0	0
EX_ttdcea(e)	0	0
EX_tungs(e)	-1000	0
EX_tym(e)	0	0
EX_tyr_L(e)	0	0
EX_tyrp(e)	0	0
EX_uacgam(e)	0	0
EX_udpacgal(e)	0	0
EX_udpg(e)	0	0
EX_udpgal(e)	0	0
EX_udpglcur(e)	0	0
EX_ump(e)	0	0
EX_ura(e)	0	0
EX_urea(e)	0	0
EX_uri(e)	0	0
EX_val_L(e)	0	0
EX_xan(e)	0	0
EX_xmp(e)	0	0
EX_xtsn(e)	0	0
EX_xyl_D(e)	0	0
EX_xylu_L(e)	0	0
EX_zn2(e)	-1000	1000
Ec_biomass_iAF1260_core_59p81M	0.4442	0.4774
F6PA	0	0
F6PP	0	1000
F6Pt6_2pp	0	1000
F6Ptex	-1000	1000
FA100ACPHi	0	1000
FA120ACPHi	0	1000
FA140ACPHi	0	1000
FA141ACPHi	0	1000
FA160ACPHi	0	1000
FA161ACPHi	0	1000
FA80ACPHi	0	1000
FACOAE100	0	1000
FACOAE120	0	1000
FACOAE140	0	1000
FACOAE141	0	1000
FACOAE160	0	1000
FACOAE161	0	1000
FACOAE180	0	1000
FACOAE181	0	1000
FACOAE60	0	1000
FACOAE80	0	1000
FACOAL100t2pp	0	1000
FACOAL120t2pp	0	1000
FACOAL140t2pp	0	1000
FACOAL141t2pp	0	1000
FACOAL160t2pp	0	1000
FACOAL161t2pp	0	1000
FACOAL180t2pp	0	1000
FACOAL181t2pp	0	1000
FACOAL60t2pp	0	1000
FACOAL80t2pp	0	1000
FADRx	0	1000
FADRx2	0	1000
FALDH2	-1000	1000
FALDtex	-1000	1000
FALDtpp	-1000	1000
FALGTHLs	-1000	1000
FBA	0	1000
FBP	0	0
FCI	-1000	1000
FCLK	0	1000
FCLPA	-1000	1000
FCLT	0	1000
FDH4pp	0	1000
FDH5pp	0	1000
FDMO	0	1000
FDMO2	0	1000
FDMO3	0	1000
FDMO4	0	1000
FDMO6	0	1000
FE2abcpp	0	1000
FE2t2pp	0	1000
FE2t3pp	0	1000
FE2tex	-1000	1000
FE2tpp	0	1000
FE3DCITabcpp	0	1000
FE3DCITtonex	0	1000
FE3DHBZR	0	1000
FE3DHBZSabcpp	0	1000
FE3DHBZStonex	0	1000
FE3HOXR1	0	1000
FE3HOXR2	0	1000
FE3HOXR3	0	1000
FE3HOXUtex	0	1000
FE3HOXUtpp	0	1000
FE3HOXabcpp	0	1000
FE3HOXexs	0	1000
FE3HOXtonex	0	1000
FE3Ri	0	1000
FE3abcpp	0	1000
FE3tex	-1000	1000
FECRMR1	0	1000
FECRMR2	0	1000
FECRMR3	0	1000
FECRMUtex	0	1000
FECRMUtpp	0	1000
FECRMabcpp	0	1000
FECRMexs	0	1000
FECRMtonex	0	1000
FEENTERR1	0	1000
FEENTERR2	0	1000
FEENTERR3	0	1000
FEENTERabcpp	0	1000
FEENTERexs	0	1000
FEENTERtex	0	1000
FEENTERtonex	0	1000
FEENTERtpp	0	1000
FEOXAMR1	0	1000
FEOXAMR2	0	1000
FEOXAMR3	0	1000
FEOXAMUtex	0	1000
FEOXAMUtpp	0	1000
FEOXAMabcpp	0	1000
FEOXAMexs	0	1000
FEOXAMtonex	0	1000
FEROpp	0	1000
FFSD	0	1000
FHL	0	0
FLDR	0	1000
FLVR	0	1000
FLVRx	0	1000
FMETTRS	0	1000
FMNAT	0	1000
FMNRx	0	1000
FMNRx2	0	1000
FORt2pp	0	1000
FORtex	-1000	1000
FORtppi	0	1000
FRD2	0	1000
FRD3	0	1000
FRUK	0	1000
FRULYSDG	-1000	1000
FRULYSE	-1000	1000
FRULYSK	0	1000
FRULYSt2pp	0	1000
FRULYStex	-1000	1000
FRUURt2rpp	-1000	1000
FRUURtex	-1000	1000
FRUpts2pp	0	1000
FRUptspp	0	1000
FRUtex	-1000	1000
FTHFD	0	1000
FUCtex	-1000	1000
FUCtpp	-1000	1000
FUM	-1000	1000
FUMt2_2pp	0	1000
FUMt2_3pp	0	1000
FUMtex	-1000	1000
G1PACT	0	1000
G1PPpp	0	0
G1PTT	0	1000
G1Ptex	0	0
G1SAT	-1000	1000
G2PPpp	0	1000
G3PAT120	0	1000
G3PAT140	0	1000
G3PAT141	0	1000
G3PAT160	0	1000
G3PAT161	0	1000
G3PAT180	0	1000
G3PAT181	0	1000
G3PCabcpp	0	1000
G3PCtex	-1000	1000
G3PD2	-1000	1000
G3PD5	0	1000
G3PD6	0	1000
G3PD7	0	1000
G3PEabcpp	0	1000
G3PEtex	-1000	1000
G3PGabcpp	0	1000
G3PGtex	-1000	1000
G3PIabcpp	0	1000
G3PItex	-1000	1000
G3PSabcpp	0	1000
G3PStex	-1000	1000
G3PT	0	1000
G5SADs	0	1000
G5SD	0	1000
G6PDA	0	1000
G6PDH2r	0	1000
G6PP	0	0
G6Pt6_2pp	0	1000
G6Ptex	-1000	1000
GAL1PPpp	0	1000
GAL1Ptex	-1000	1000
GALBDtex	-1000	1000
GALCTD	0	1000
GALCTLO	0	1000
GALCTND	0	1000
GALCTNLt2pp	0	1000
GALCTNLtex	-1000	1000
GALCTNt2pp	0	1000
GALCTNtex	-1000	1000
GALCTt2rpp	-1000	1000
GALCTtex	-1000	1000
GALKr	-1000	1000
GALM2pp	0	1000
GALS3	0	1000
GALT1	0	1000
GALTptspp	0	1000
GALTtex	-1000	1000
GALURt2rpp	-1000	1000
GALURtex	-1000	1000
GALUi	0	1000
GALabcpp	0	1000
GALt2pp	0	1000
GALtex	-1000	1000
GAM6Pt6_2pp	0	1000
GAMAN6Ptex	-1000	1000
GAMptspp	0	1000
GAMtex	-1000	1000
GAPD	-1000	1000
GARFT	-1000	1000
GART	0	1000
GBBTNtex	-1000	1000
GCALDD	0	1000
GDMANE	0	1000
GDPDPK	0	1000
GDPMNH	0	1000
GDPMNP	0	1000
GDPtex	-1000	1000
GF6PTA	0	1000
GGGABADr	-1000	1000
GGGABAH	0	1000
GGPTRCO	0	1000
GGPTRCS	0	1000
GHMT2r	-1000	1000
GK1	-1000	1000
GLBRAN2	0	0
GLCATr	-1000	1000
GLCDpp	0	0
GLCNt2rpp	-1000	1000
GLCNtex	-1000	1000
GLCP	0	0
GLCP2	0	0
GLCRAL	0	1000
GLCRD	0	1000
GLCRt2rpp	-1000	1000
GLCRtex	-1000	1000
GLCS1	0	1000
GLCTR1	0	1000
GLCTR2	0	1000
GLCTR3	0	1000
GLCUR1Ptex	-1000	1000
GLCURt2rpp	-1000	1000
GLCURtex	-1000	1000
GLCabcpp	0	0
GLCptspp	0	1000
GLCt2pp	0	0
GLCtex	-1000	1000
GLCtexi	0	1000
GLDBRAN2	0	1000
GLGC	0	1000
GLNS	0	1000
GLNTRS	0	1000
GLNabcpp	0	1000
GLNtex	-1000	1000
GLTPD	-1000	1000
GLU5K	0	1000
GLUABUTt7pp	-1000	1000
GLUCYS	0	1000
GLUDC	0	1000
GLUDy	-1000	1000
GLUN	0	1000
GLUNpp	0	1000
GLUPRT	0	1000
GLUR	-1000	1000
GLUSy	0	1000
GLUTRR	0	1000
GLUTRS	0	1000
GLUabcpp	0	1000
GLUt2rpp	-1000	1000
GLUt4pp	0	1000
GLUtex	-1000	1000
GLXCL	0	1000
GLYALDtex	-1000	1000
GLYALDtpp	-1000	1000
GLYAT	-1000	1000
GLYBabcpp	0	1000
GLYBt2pp	0	1000
GLYBtex	-1000	1000
GLYC2Ptex	-1000	1000
GLYC3Pabcpp	0	1000
GLYC3Pt6pp	0	1000
GLYC3Ptex	-1000	1000
GLYCAt2rpp	-1000	1000
GLYCAtex	-1000	1000
GLYCDx	0	1000
GLYCK	0	1000
GLYCK2	0	1000
GLYCL	0	1000
GLYCLTDx	0	1000
GLYCLTDy	0	1000
GLYCLTt2rpp	-1000	1000
GLYCLTt4pp	0	1000
GLYCLTtex	-1000	1000
GLYCTO2	0	1000
GLYCTO3	0	1000
GLYCTO4	0	1000
GLYCtex	-1000	1000
GLYCtpp	0	1000
GLYK	0	1000
GLYOX	0	1000
GLYOX3	0	1000
GLYTRS	0	1000
GLYt2pp	0	1000
GLYt4pp	0	1000
GLYtex	-1000	1000
GMAND	0	1000
GMHEPAT	0	1000
GMHEPK	0	1000
GMHEPPA	0	1000
GMPR	0	1000
GMPS2	0	1000
GMPtex	-1000	1000
GND	0	1000
GNK	0	1000
GOFUCR	0	1000
GP4GH	0	1000
GPDDA1	0	1000
GPDDA1pp	0	1000
GPDDA2	0	1000
GPDDA2pp	0	1000
GPDDA3	0	1000
GPDDA3pp	0	1000
GPDDA4	0	1000
GPDDA4pp	0	1000
GPDDA5	0	1000
GPDDA5pp	0	1000
GRTT	0	1000
GRXR	0	1000
GSNK	0	1000
GSNt2pp	0	1000
GSNtex	-1000	1000
GSPMDA	0	1000
GSPMDS	0	1000
GTHOXtex	-1000	1000
GTHOr	-1000	1000
GTHRDHpp	0	1000
GTHRDabc2pp	0	1000
GTHRDabcpp	0	1000
GTHRDtex	-1000	1000
GTHS	0	1000
GTPCI	0	1000
GTPCII2	0	1000
GTPDPDP	0	1000
GTPDPK	0	1000
GTPHs	0	1000
GTPtex	-1000	1000
GUAD	0	1000
GUAPRT	0	1000
GUAt2pp	0	1000
GUAtex	-1000	1000
GUAtpp	-1000	1000
GUI1	-1000	1000
GUI2	-1000	1000
GUR1PPpp	0	1000
H2O2tex	-1000	1000
H2Otex	-1000	1000
H2Otpp	-1000	1000
H2SO	0	1000
H2St1pp	0	1000
H2Stex	-1000	1000
H2tex	-1000	1000
H2tpp	-1000	1000
HACD1i	0	1000
HACD2i	0	1000
HACD3i	0	1000
HACD4i	0	1000
HACD5i	0	1000
HACD6i	0	1000
HACD7i	0	1000
HACD8i	0	1000
HBZOPT	0	1000
HCINNMt2rpp	-1000	1000
HCINNMtex	-1000	1000
HCO3E	-1000	1000
HCYSMT	0	1000
HCYSMT2	0	1000
HDCAtexi	0	1000
HDCEAtexi	0	1000
HDCOAI	0	1000
HEMEOS	0	1000
HEPK1	0	1000
HEPK2	0	1000
HEPT1	0	1000
HEPT2	0	1000
HEPT3	0	1000
HEPT4	0	1000
HETZK	0	1000
HEX1	0	0
HEX4	0	1000
HEX7	0	1000
HEXt2rpp	-1000	1000
HG2abcpp	0	1000
HG2t3pp	0	1000
HG2tex	-1000	1000
HISTD	0	1000
HISTP	0	1000
HISTRS	0	1000
HISabcpp	0	1000
HISt2rpp	-1000	1000
HIStex	-1000	1000
HKNDDH	0	1000
HKNTDH	0	1000
HMBS	0	1000
HMPK1	0	1000
HOMt2pp	0	1000
HOMtex	-1000	1000
HOPNTAL	0	1000
HPPK2	0	1000
HPPPNDO	0	1000
HPPPNt2rpp	-1000	1000
HPPPNtex	-1000	1000
HPYRI	-1000	1000
HPYRRx	0	1000
HPYRRy	0	1000
HSDy	-1000	1000
HSK	0	1000
HSST	0	1000
HSTPT	0	1000
HXAND	0	1000
HXAtex	-1000	1000
HXCT	0	1000
HXPRT	0	1000
HYD1pp	0	1000
HYD2pp	0	1000
HYD3pp	0	1000
HYPOE	0	1000
HYXNtex	-1000	1000
HYXNtpp	-1000	1000
Htex	-1000	1000
ICDHyr	-1000	1000
ICHORS	-1000	1000
ICHORSi	0	1000
ICHORT	0	1000
ICL	0	1000
IDOND	-1000	1000
IDOND2	0	1000
IDONt2rpp	-1000	1000
IDONtex	0	1000
IG3PS	0	1000
IGPDH	0	1000
IGPS	0	1000
ILETA	-1000	1000
ILETRS	0	1000
ILEabcpp	0	1000
ILEt2rpp	-1000	1000
ILEtex	-1000	1000
IMPC	-1000	1000
IMPD	0	1000
IMPtex	-1000	1000
INDOLEt2pp	0	1000
INDOLEt2rpp	-1000	1000
INDOLEtex	-1000	1000
INOSTt4pp	0	1000
INSH	0	1000
INSK	0	1000
INSTtex	-1000	1000
INSt2pp	0	1000
INSt2rpp	-1000	1000
INStex	-1000	1000
IPDDI	-1000	1000
IPDPS	0	1000
IPMD	0	1000
IPPMIa	-1000	1000
IPPMIb	-1000	1000
IPPS	0	1000
ISETACabcpp	0	1000
ISETACtex	-1000	1000
K2L4Aabcpp	0	1000
K2L4Atex	0	1000
KARA1	-1000	1000
KARA2	-1000	1000
KAS14	0	1000
KAS15	0	1000
KAT1	0	1000
KAT2	0	1000
KAT3	0	1000
KAT4	0	1000
KAT5	0	1000
KAT6	0	1000
KAT7	0	1000
KAT8	0	1000
KDOCT2	0	1000
KDOPP	0	1000
KDOPS	0	1000
KG6PDC	0	1000
Kabcpp	0	1000
Kt2pp	0	1000
Kt3pp	0	1000
Ktex	-1000	1000
LA4NTpp	0	1000
LACZ	0	1000
LACZpp	0	1000
LADGMDH	0	1000
LALDO2x	0	1000
LALGP	0	1000
LCADi	0	1000
LCARR	-1000	1000
LCARS	-1000	1000
LCTSt3ipp	0	1000
LCTStex	-1000	1000
LCTStpp	-1000	1000
LDH_D	-1000	1000
LDH_D2	0	1000
LEUTAi	0	1000
LEUTRS	0	1000
LEUabcpp	0	1000
LEUt2rpp	0	1000
LEUtex	-1000	1000
LGTHL	0	1000
LIPACabcpp	0	1000
LIPAHT2ex	0	1000
LIPAHTex	0	1000
LIPAabcpp	0	1000
LIPAtex	0	1000
LPADSS	0	1000
LPLIPAL1A120pp	0	1000
LPLIPAL1A140pp	0	1000
LPLIPAL1A141pp	0	1000
LPLIPAL1A160pp	0	1000
LPLIPAL1A161pp	0	1000
LPLIPAL1A180pp	0	1000
LPLIPAL1A181pp	0	1000
LPLIPAL1E120pp	0	1000
LPLIPAL1E140pp	0	1000
LPLIPAL1E141pp	0	1000
LPLIPAL1E160pp	0	1000
LPLIPAL1E161pp	0	1000
LPLIPAL1E180pp	0	1000
LPLIPAL1E181pp	0	1000
LPLIPAL1G120pp	0	1000
LPLIPAL1G140pp	0	1000
LPLIPAL1G141pp	0	1000
LPLIPAL1G160pp	0	1000
LPLIPAL1G161pp	0	1000
LPLIPAL1G180pp	0	1000
LPLIPAL1G181pp	0	1000
LPLIPAL2A120	0	1000
LPLIPAL2A140	0	1000
LPLIPAL2A141	0	1000
LPLIPAL2A160	0	1000
LPLIPAL2A161	0	1000
LPLIPAL2A180	0	1000
LPLIPAL2A181	0	1000
LPLIPAL2ATE120	0	1000
LPLIPAL2ATE140	0	1000
LPLIPAL2ATE141	0	1000
LPLIPAL2ATE160	0	1000
LPLIPAL2ATE161	0	1000
LPLIPAL2ATE180	0	1000
LPLIPAL2ATE181	0	1000
LPLIPAL2ATG120	0	1000
LPLIPAL2ATG140	0	1000
LPLIPAL2ATG141	0	1000
LPLIPAL2ATG160	0	1000
LPLIPAL2ATG161	0	1000
LPLIPAL2ATG180	0	1000
LPLIPAL2ATG181	0	1000
LPLIPAL2E120	0	1000
LPLIPAL2E140	0	1000
LPLIPAL2E141	0	1000
LPLIPAL2E160	0	1000
LPLIPAL2E161	0	1000
LPLIPAL2E180	0	1000
LPLIPAL2E181	0	1000
LPLIPAL2G120	0	1000
LPLIPAL2G140	0	1000
LPLIPAL2G141	0	1000
LPLIPAL2G160	0	1000
LPLIPAL2G161	0	1000
LPLIPAL2G180	0	1000
LPLIPAL2G181	0	1000
LSERDHr	-1000	1000
LYSDC	0	1000
LYSTRS	0	1000
LYSabcpp	0	1000
LYSt2pp	0	1000
LYSt3pp	0	1000
LYStex	-1000	1000
LYXI	0	1000
LYXt2pp	0	1000
LYXtex	-1000	1000
L_LACD2	0	1000
L_LACD3	0	1000
L_LACt2rpp	-1000	1000
L_LACtex	-1000	1000
M1PD	-1000	1000
MACPD	0	1000
MALDDH	0	1000
MALDt2_2pp	0	1000
MALDtex	-1000	1000
MALS	0	1000
MALTATr	-1000	1000
MALTHXabcpp	0	1000
MALTHXtexi	0	1000
MALTPTabcpp	0	1000
MALTPTtexi	0	1000
MALTTRabcpp	0	1000
MALTTRtexi	0	1000
MALTTTRabcpp	0	1000
MALTTTRtexi	0	1000
MALTabcpp	0	1000
MALTptspp	0	1000
MALTtexi	0	1000
MALt2_2pp	0	1000
MALt2_3pp	0	1000
MALtex	-1000	1000
MAN1PT2	0	1000
MAN6PI	-1000	1000
MAN6Pt6_2pp	0	1000
MAN6Ptex	-1000	1000
MANAO	-1000	1000
MANGLYCptspp	0	1000
MANGLYCtex	-1000	1000
MANPGH	0	1000
MANptspp	0	1000
MANtex	-1000	1000
MCITD	0	1000
MCITL2	-1000	1000
MCITS	0	1000
MCOATA	-1000	1000
MCPST	0	1000
MCTP1App	0	1000
MCTP1Bpp	0	1000
MCTP2App	0	1000
MDDCP1pp	0	1000
MDDCP2pp	0	1000
MDDCP3pp	0	1000
MDDCP4pp	0	1000
MDDCP5pp	0	1000
MDDEP1pp	0	1000
MDDEP2pp	0	1000
MDDEP3pp	0	1000
MDDEP4pp	0	1000
MDH	-1000	1000
MDH2	0	1000
MDH3	0	1000
MDRPD	0	1000
ME1	0	1000
ME2	0	1000
MECDPDH2	0	1000
MECDPS	0	1000
MELIBt2pp	0	1000
MELIBt3ipp	0	1000
MELIBtex	-1000	1000
MEPCT	0	1000
METAT	0	1000
METDabcpp	0	1000
METDtex	-1000	1000
METOX1s	0	1000
METOX2s	0	1000
METS	0	1000
METSOX1abcpp	0	1000
METSOX1tex	-1000	1000
METSOX2abcpp	0	1000
METSOX2tex	-1000	1000
METSOXR1	0	1000
METSOXR2	0	1000
METTRS	0	1000
METabcpp	0	1000
METtex	-1000	1000
MG2t3_2pp	-1000	1000
MG2tex	-1000	1000
MG2tpp	0	1000
MG2uabcpp	0	1000
MGSA	0	1000
MI1PP	0	1000
MICITD	0	1000
MINOHPtexi	0	1000
MLDCP1App	0	1000
MLDCP1Bpp	0	1000
MLDCP2App	0	1000
MLDCP2Bpp	0	1000
MLDCP3App	0	1000
MLDEP1pp	0	1000
MLDEP2pp	0	1000
MLTG1	0	1000
MLTG2	0	1000
MLTG3	0	1000
MLTG4	0	1000
MLTG5	0	1000
MLTGY1pp	0	1000
MLTGY2pp	0	1000
MLTGY3pp	0	1000
MLTGY4pp	0	1000
MLTP1	0	0
MLTP2	0	0
MLTP3	0	0
MMCD	0	1000
MME	-1000	1000
MMETt2pp	0	1000
MMETtex	-1000	1000
MMM2	0	1000
MN2t3pp	0	1000
MN2tpp	0	1000
MN6PP	0	1000
MNLptspp	0	1000
MNLtex	-1000	1000
MNNH	0	1000
MNt2pp	0	1000
MNtex	-1000	1000
MOAT	0	1000
MOAT2	0	1000
MOAT3C	0	1000
MOBDabcpp	0	1000
MOBDtex	-1000	1000
MOHMT	0	1000
MPTG	0	1000
MPTG2	0	1000
MSO3abcpp	0	1000
MSO3tex	-1000	1000
MTAN	0	1000
MTHFC	-1000	1000
MTHFD	-1000	1000
MTHFR2	0	1000
MTRI	-1000	1000
MTRK	0	1000
MTRPOX	0	1000
N2Otex	-1000	1000
N2Otpp	-1000	1000
NACODA	0	1000
NACtex	-1000	1000
NACtpp	0	1000
NADDP	0	1000
NADH10	0	1000
NADH16pp	0	1000
NADH17pp	0	1000
NADH18pp	0	1000
NADH5	0	1000
NADH9	0	1000
NADK	0	1000
NADN	0	1000
NADPHQR2	0	1000
NADPHQR3	0	1000
NADPHQR4	0	1000
NADPPPS	0	1000
NADS1	0	1000
NADTRHD	0	1000
NAMNPP	0	1000
NAt3_1p5pp	0	1000
NAt3_2pp	0	1000
NAt3pp	0	1000
NAtex	-1000	1000
NDPK1	-1000	1000
NDPK2	-1000	1000
NDPK3	-1000	1000
NDPK4	-1000	1000
NDPK5	-1000	1000
NDPK6	-1000	1000
NDPK7	-1000	1000
NDPK8	-1000	1000
NH4tex	-1000	1000
NH4tpp	-1000	1000
NHFRBO	0	1000
NI2abcpp	0	1000
NI2t3pp	0	1000
NI2tex	-1000	1000
NI2tpp	0	1000
NI2uabcpp	0	1000
NMNAT	0	1000
NMNDA	0	1000
NMNN	0	1000
NMNPtpp	0	1000
NMNt7pp	0	1000
NMNtex	-1000	1000
NNAM	0	1000
NNATr	-1000	1000
NNDMBRT	0	1000
NNDPR	0	1000
NO2t2rpp	-1000	1000
NO2tex	-1000	1000
NO3R1bpp	0	1000
NO3R1pp	0	1000
NO3R2bpp	0	1000
NO3R2pp	0	1000
NO3t7pp	0	1000
NO3tex	-1000	1000
NODOx	0	1000
NODOy	0	1000
NOtex	-1000	1000
NOtpp	-1000	1000
NPHS	0	1000
NTD1	0	1000
NTD10	0	1000
NTD10pp	0	1000
NTD11	0	1000
NTD11pp	0	1000
NTD12	0	1000
NTD12pp	0	1000
NTD1pp	0	1000
NTD2	0	1000
NTD2pp	0	1000
NTD3	0	1000
NTD3pp	0	1000
NTD4	0	1000
NTD4pp	0	1000
NTD5	0	1000
NTD5pp	0	1000
NTD6	0	1000
NTD6pp	0	1000
NTD7	0	1000
NTD7pp	0	1000
NTD8	0	1000
NTD8pp	0	1000
NTD9	0	1000
NTD9pp	0	1000
NTP1	0	1000
NTP10	0	1000
NTP11	0	1000
NTP12	0	1000
NTP3	0	1000
NTP3pp	0	1000
NTP5	0	1000
NTPP1	0	1000
NTPP10	0	1000
NTPP11	0	1000
NTPP2	0	1000
NTPP3	0	1000
NTPP4	0	1000
NTPP5	0	1000
NTPP6	0	1000
NTPP7	0	1000
NTPP8	0	1000
NTPP9	0	1000
NTPTP1	0	1000
NTPTP2	0	1000
NTRIR2x	0	1000
NTRIR3pp	0	1000
NTRIR4pp	0	1000
O16A4COLIPAtex	0	1000
O16A4Lpp	0	1000
O16AP1pp	0	1000
O16AP2pp	0	1000
O16AP3pp	0	1000
O16AT	0	1000
O16AUNDtpp	0	1000
O16GALFT	0	1000
O16GLCT1	0	1000
O16GLCT2	0	1000
O2Stex	-1000	1000
O2tex	-1000	1000
O2tpp	-1000	1000
OAADC	0	1000
OBTFL	0	1000
OCBT	-1000	1000
OCDCAtexi	0	1000
OCDCEAtexi	0	1000
OCTAtex	-1000	1000
OCTDPS	0	1000
ODECOAI	0	1000
OHPBAT	-1000	1000
OHPHM	0	1000
OMBZLM	0	1000
OMCDC	0	1000
OMMBLHX	0	1000
OMMBLHX3	0	1000
OMPDC	0	1000
OMPHHX	0	1000
OMPHHX3	0	1000
OP4ENH	0	1000
OPHBDC	0	1000
OPHHX	0	1000
OPHHX3	0	1000
ORNDC	0	1000
ORNabcpp	0	1000
ORNtex	-1000	1000
OROTt2_2pp	0	1000
OROTtex	-1000	1000
ORPT	-1000	1000
OXAMTC	0	1000
OXGDC2	0	1000
P5CD	0	1000
P5CR	0	1000
PA120abcpp	0	1000
PA140abcpp	0	1000
PA141abcpp	0	1000
PA160abcpp	0	1000
PA161abcpp	0	1000
PA180abcpp	0	1000
PA181abcpp	0	1000
PACALDt2rpp	-1000	1000
PACALDtex	-1000	1000
PACCOAL	0	1000
PANTS	0	1000
PAPA120	0	1000
PAPA120pp	0	1000
PAPA140	0	1000
PAPA140pp	0	1000
PAPA141	0	1000
PAPA141pp	0	1000
PAPA160	0	1000
PAPA160pp	0	1000
PAPA161	0	1000
PAPA161pp	0	1000
PAPA180	0	1000
PAPA180pp	0	1000
PAPA181	0	1000
PAPA181pp	0	1000
PAPPT3	0	1000
PAPSR	0	1000
PAPSR2	0	1000
PDE1	0	1000
PDH	0	1000
PDX5PO2	0	1000
PDX5POi	0	1000
PDX5PS	0	1000
PDXPP	0	1000
PE120abcpp	0	1000
PE140abcpp	0	1000
PE141abcpp	0	1000
PE160abcpp	0	1000
PE161abcpp	0	1000
PE180abcpp	0	1000
PE181abcpp	0	1000
PEAMNOpp	0	1000
PEAMNtex	-1000	1000
PERD	-1000	1000
PETNT161pp	0	1000
PETNT181pp	0	1000
PFK	0	1000
PFK_2	0	1000
PFL	0	1000
PG120abcpp	0	1000
PG140abcpp	0	1000
PG141abcpp	0	1000
PG160abcpp	0	1000
PG161abcpp	0	1000
PG180abcpp	0	1000
PG181abcpp	0	1000
PGAMT	-1000	1000
PGCD	0	1000
PGI	0	1000
PGK	-1000	1000
PGL	0	1000
PGLYCP	0	1000
PGM	-1000	1000
PGMT	0	1000
PGP120abcpp	0	1000
PGP140abcpp	0	1000
PGP141abcpp	0	1000
PGP160abcpp	0	1000
PGP161abcpp	0	1000
PGP180abcpp	0	1000
PGP181abcpp	0	1000
PGPP120	0	1000
PGPP120pp	0	1000
PGPP140	0	1000
PGPP140pp	0	1000
PGPP141	0	1000
PGPP141pp	0	1000
PGPP160	0	1000
PGPP160pp	0	1000
PGPP161	0	1000
PGPP161pp	0	1000
PGPP180	0	1000
PGPP180pp	0	1000
PGPP181	0	1000
PGPP181pp	0	1000
PGSA120	0	1000
PGSA140	0	1000
PGSA141	0	1000
PGSA160	0	1000
PGSA161	0	1000
PGSA180	0	1000
PGSA181	0	1000
PHEMEabcpp	0	1000
PHEMEtiex	0	1000
PHETA1	-1000	1000
PHETRS	0	1000
PHEt2rpp	-1000	1000
PHEtex	-1000	1000
PHYTSpp	0	1000
PIt2rpp	-1000	1000
PItex	-1000	1000
PIuabcpp	0	1000
PLIPA1A120pp	0	1000
PLIPA1A140pp	0	1000
PLIPA1A141pp	0	1000
PLIPA1A160pp	0	1000
PLIPA1A161pp	0	1000
PLIPA1A180pp	0	1000
PLIPA1A181pp	0	1000
PLIPA1E120pp	0	1000
PLIPA1E140pp	0	1000
PLIPA1E141pp	0	1000
PLIPA1E160pp	0	1000
PLIPA1E161pp	0	1000
PLIPA1E180pp	0	1000
PLIPA1E181pp	0	1000
PLIPA1G120pp	0	1000
PLIPA1G140pp	0	1000
PLIPA1G141pp	0	1000
PLIPA1G160pp	0	1000
PLIPA1G161pp	0	1000
PLIPA1G180pp	0	1000
PLIPA1G181pp	0	1000
PLIPA2A120pp	0	1000
PLIPA2A140pp	0	1000
PLIPA2A141pp	0	1000
PLIPA2A160pp	0	1000
PLIPA2A161pp	0	1000
PLIPA2A180pp	0	1000
PLIPA2A181pp	0	1000
PLIPA2E120pp	0	1000
PLIPA2E140pp	0	1000
PLIPA2E141pp	0	1000
PLIPA2E160pp	0	1000
PLIPA2E161pp	0	1000
PLIPA2E180pp	0	1000
PLIPA2E181pp	0	1000
PLIPA2G120pp	0	1000
PLIPA2G140pp	0	1000
PLIPA2G141pp	0	1000
[truncated: 383 more rows]
